# Supplementary material for: Assessing the Impact of Flavophospholipol and Virginiamycin Supplementation on the Broiler Microbiota: a Prospective Controlled Intervention Study
Source: mSystems. 2021 Aug 31;6(4):10.1128/msystems.00381-21. doi: 10.1128/msystems.00381-21 (PMC12338151; doi:10.1128/msystems.00381-21)
Supplement: TABLE S1 [file msystems.00381-21-st001.xlsx]

## Sheet: Sheet1
	D8-D28-D39 Control
	AMOVA	ANOSIM
	P-value	R-value	P-value
D8-D28-D39	<0.001*	0.674	<0.001*
D8-D28	<0.001*	0.7411	<0.001*
D8-D239	<0.001*	0.8708	<0.001*
D28-D39	<0.001*	0.3799	<0.001*
