# Supplementary material for: Assessing the Impact of Flavophospholipol and Virginiamycin Supplementation on the Broiler Microbiota: a Prospective Controlled Intervention Study
Source: mSystems. 2021 Aug 31;6(4):10.1128/msystems.00381-21. doi: 10.1128/msystems.00381-21 (PMC12338151; doi:10.1128/msystems.00381-21)
Supplement: TABLE S2 [file msystems.00381-21-st002.xlsx]

## Sheet: Sheet1
Figure	Subfigure	OTU	axis1	p-value	axis2	p-value	Taxonomy
Figure 2	d	Otu5	0.745	0	-0.257	0.046	Lactobacillus
	e	Otu1	-0.807	0	-0.216	0.094	Enterococcus
		Otu5	0.763	0	0.291	0.022	Lactobacillus
		Otu13	0.12	0.358	0.72	0	Corynebacterium
Figure 4	c	NA	NA	NA	NA	NA	NA
	d	Otu1	0.93	0	0.045	0.743	Enterococcus
		Otu2	-0.758	0	0.482	0	Lactobacillus
	e	NA	NA	NA	NA	NA	NA
	f	Otu5	0.254	0.048	0.824	0	Lactobacillus
	g	Otu19	0.746	0	-0.175	0.176	Lachnospiraceae unclassified
		Otu22	0.718	0	-0.08	0.539	Blautia
	h	Otu2	-0.248	0.051	0.946	0	Lactobacillus
		Otu4	0.755	0	0.1	0.442	Staphylococcus
		Otu5	-0.614	0	-0.702	0	Lactobacillus
		Otu8	-0.736	0	-0.216	0.092	Limosilactobacillus
