# Supplementary material for: Assessing the Impact of Flavophospholipol and Virginiamycin Supplementation on the Broiler Microbiota: a Prospective Controlled Intervention Study
Source: mSystems. 2021 Aug 31;6(4):10.1128/msystems.00381-21. doi: 10.1128/msystems.00381-21 (PMC12338151; doi:10.1128/msystems.00381-21)
Supplement: TABLE S3 [file msystems.00381-21-st003.xlsx]

## Sheet: Sheet1
OTU	Oligotype	Oligotype abundance (%)	Genus	Species	NCBI blast identity (%)
Otu1	1	0.78	Enterococcus	Enterococcus hirae	1
				Enterococcus faecium
				Enterococcus durans
				Enterococcus villorum
				Enterococcus ratti
	2	0.22		Enterococcus faecalis	1
Otu2	1	1	Lactobacillus	Lactobacillus johnsonii	1
Otu3	1	1	Clostridiales unclassified	No valid hits; percent ID < 97%
Otu4	1	0.84	Staphylococcus	Staphylococcus xylosus	1
	2	0.06		Staphylococcus xylosus	1
	3	0.06		Staphylococcus aureus	1
	4	0.04		Staphylococcus cohnii	1
Otu5	1	0.22	Lactobacillus	Lactobacillus gallinarum	1
				Lactobacillus crispatus
	2	0.59		Lactobacillus kitasatonis	1
	3	0.19		Lactobacillus ultunensis	1
				Lactobacillus amylovorus
Otu6	1	0.89	Romboutsia	Romboutsia timonensis	1
	2	0.11		Terrisporobacter petrolearius	0.99
Otu7	1	0.79	Streptococcus	Streptococcus alactolyticus	0.998
				Streptococcus macedonicus
				Streptococcus pasteurianus
				Streptococcus infantarius
	2	0.2		Streptococcus alactolyticus	1
				Streptococcus macedonicus
				Streptococcus pasteurianus
Otu8	1	0.52	Limosilactobacillus	Limosilactobacillus reuteri	1
	2	0.27		Limosilactobacillus reuteri	0.998
	3	0.21		Limosilactobacillus reuteri	0.998
Otu9	1	0.28	Lachnospiraceae unclassified	[Ruminococcus] torques	0.978
	2	0.32		[Ruminococcus] faecis	0.973
	3	0.13		No valid hits; percent ID < 97%
	4	0.2		No valid hits; percent ID < 97%
	5	0.06		No valid hits; percent ID < 97%
Otu10	1	1	Ligilactobacillus	Ligilactobacillus salivarius	1
Otu13	1	0.83	Corynebacterium	Corynebacterium casei	0.998
	2	0.1		Corynebacterium stationis	0.998
				Corynebacterium casei
	3	0.02		Corynebacterium ammoniagenes	0.998
	4	0.05		Corynebacterium casei	0.995
Otu32	1	1	Escherichia/Shigella	Escherichia coli	1
				Pseudescherichia vulneris
				Shigella sonnei
				Brenneria alni
				Shigella flexneri
				Escherichia fergusonii
