# Supplementary material for: Assessing the Impact of Flavophospholipol and Virginiamycin Supplementation on the Broiler Microbiota: a Prospective Controlled Intervention Study
Source: mSystems. 2021 Aug 31;6(4):10.1128/msystems.00381-21. doi: 10.1128/msystems.00381-21 (PMC12338151; doi:10.1128/msystems.00381-21)
Supplement: TABLE S4 [file msystems.00381-21-st004.xlsx]

## Sheet: Sheet1
Control D8 vs D28
Pathway	Description	p-values (corrected)	Difference between means	Linked to	Cntrl_D08: mean rel. freq. (%)	Cntrl_D08: std. dev. (%)	Cntrl_D28: mean rel. freq. (%)	Cntrl_D28: std. dev. (%)	p-values	95.0% lower CI	95.0% upper CI
HEMESYN2-PWY	heme biosynthesis II (anaerobic)	0.04298	-0.06492	D28	0.049388	0.049132	0.11431	0.091323	0.011046	-0.11385	-0.016
HISDEG-PWY	L-histidine degradation I	0.047763	-0.05572	D28	0.01029	0.007529	0.066009	0.088288	0.012883	-0.09823	-0.01321
P23-PWY	reductive TCA cycle I	0.047778	-0.04532	D28	0.033644	0.024653	0.078965	0.069138	0.013008	-0.08019	-0.01046
PWY-4984	urea cycle	0.025614	-0.08576	D28	0.010929	0.007301	0.096692	0.12058	0.005931	-0.14374	-0.02778
PWY-5022	4-aminobutanoate degradation V	0.023801	-0.10522	D28	0.014941	0.013745	0.120166	0.145723	0.00539	-0.17544	-0.03501
PWY-5265	peptidoglycan biosynthesis II (staphylococci)	0.001598	-0.22641	D28	0.005883	0.013832	0.232297	0.220539	0.00026	-0.33247	-0.12036
PWY-5695	urate biosynthesis/inosine 5'-phosphate degradation	9.08e-05	-0.29127	D28	0.083223	0.068767	0.374489	0.21473	1.02e-05	-0.39853	-0.184
PWY-5837	1,4-dihydroxy-2-naphthoate biosynthesis I	0.047157	-0.04402	D28	0.00539	0.006491	0.049407	0.069343	0.012479	-0.07743	-0.01061
PWY-5840	superpathway of menaquinol-7 biosynthesis	0.020576	-0.10543	D28	0.016792	0.018979	0.122227	0.140648	0.004188	-0.17345	-0.03742
PWY-5863	superpathway of phylloquinol biosynthesis	0.044815	-0.04919	D28	0.006147	0.007388	0.055334	0.076703	0.011745	-0.08615	-0.01222
PWY-5897	superpathway of menaquinol-11 biosynthesis	0.02263	-0.09638	D28	0.014875	0.016961	0.111255	0.131188	0.004837	-0.15978	-0.03298
PWY-5898	superpathway of menaquinol-12 biosynthesis	0.022103	-0.09638	D28	0.014875	0.016961	0.111255	0.131188	0.004837	-0.15978	-0.03298
PWY-5899	superpathway of menaquinol-13 biosynthesis	0.022364	-0.09638	D28	0.014875	0.016961	0.111255	0.131188	0.004837	-0.15978	-0.03298
PWY-6107	chlorosalicylate degradation	0.024926	-0.00104	D28	1.24e-05	2.49e-05	0.001051	0.001454	0.005708	-0.00174	-0.00034
PWY-6397	mycolyl-arabinogalactan-peptidoglycan complex biosynthesis	0.04953	-0.00325	D28	4.16e-05	7.02e-05	0.003295	0.005215	0.013611	-0.00576	-0.00075
PWY-6901	superpathway of glucose and xylose degradation	0.013859	-0.15051	D28	0.037285	0.046758	0.18779	0.187299	0.00268	-0.24263	-0.05838
PWY-7254	TCA cycle VII (acetate-producers)	0.04362	-0.07972	D28	0.014013	0.012109	0.093729	0.123551	0.011321	-0.13926	-0.02017
PWY0-41	allantoin degradation IV (anaerobic)	0.04309	-0.04253	D28	0.002086	0.002321	0.044615	0.065633	0.010855	-0.07406	-0.011
TEICHOICACID-PWY	teichoic acid (poly-glycerol) biosynthesis	5e-07	-0.56979	D28	0.094771	0.09263	0.664562	0.279973	1.66e-08	-0.71002	-0.42956
THRESYN-PWY	superpathway of L-threonine biosynthesis	0.00219	-0.3764	D28	0.327022	0.193438	0.703419	0.355881	0.000362	-0.56747	-0.18533
ARGORNPROST-PWY	arginine, ornithine and proline interconversion	0.000121	0.394383	D8	0.520782	0.286295	0.126399	0.105179	1.45e-05	0.245968	0.542798
ARO-PWY	chorismate biosynthesis I	3e-10	0.559244	D8	0.762929	0.156677	0.203686	0.170035	1.53e-12	0.450401	0.668086
CALVIN-PWY	Calvin-Benson-Bassham cycle	3.07e-05	0.515006	D8	0.970685	0.171979	0.455678	0.335083	2.03e-06	0.337181	0.692832
COMPLETE-ARO-PWY	superpathway of aromatic amino acid biosynthesis	3.14e-10	0.554909	D8	0.764522	0.156045	0.209613	0.176234	3.19e-12	0.444146	0.665673
FUC-RHAMCAT-PWY	superpathway of fucose and rhamnose degradation	0.025583	0.022877	D8	0.033426	0.030475	0.010549	0.009222	0.005989	0.00731	0.038445
GALACT-GLUCUROCAT-PWY	arginine, ornithine and proline interconversion	4.3e-05	0.513617	D8	0.546192	0.331065	0.032576	0.03225	3.39e-06	0.349149	0.678084
GALACTUROCAT-PWY	D-galacturonate degradation I	3.46e-05	0.515013	D8	0.547627	0.323151	0.032615	0.03116	2.38e-06	0.354487	0.675538
GLUCUROCAT-PWY	Calvin-Benson-Bassham cycle	7.26e-05	0.508774	D8	0.587651	0.352437	0.078877	0.098222	7.76e-06	0.329587	0.687961
GLUTORN-PWY	L-ornithine biosynthesis	0.038411	0.132923	D8	0.241862	0.178857	0.108939	0.095828	0.009383	0.035404	0.230441
GLYCOGENSYNTH-PWY	glycogen biosynthesis I (from ADP-D-Glucose)	0.042873	0.182607	D8	0.355589	0.235801	0.172983	0.167771	0.010909	0.044959	0.320254
HEXITOLDEGSUPER-PWY	superpathway of hexitol degradation (bacteria)	0.003254	0.234359	D8	0.407608	0.216473	0.173248	0.145269	0.000555	0.110105	0.358613
HOMOSER-METSYN-PWY	L-methionine biosynthesis I	0.021177	0.144524	D8	0.281825	0.170249	0.137301	0.105259	0.004365	0.048838	0.240211
LACTOSECAT-PWY	lactose and galactose degradation I	0.001598	0.291309	D8	0.395179	0.267322	0.10387	0.108728	0.000256	0.1513	0.431318
NAD-BIOSYNTHESIS-II	NAD salvage pathway II	0.048058	0.007192	D8	0.0116	0.010429	0.004408	0.004657	0.01284	0.001667	0.012717
P461-PWY	hexitol fermentation to lactate, formate, ethanol and acetate	1.71e-06	0.68954	D8	0.813759	0.350755	0.124218	0.115579	7.4e-08	0.509327	0.869754
PWY-1861	formaldehyde assimilation II (RuMP Cycle)	0.000262	0.363676	D8	0.493431	0.27944	0.129754	0.141009	3.67e-05	0.21292	0.514432
PWY-5028	L-histidine degradation II	0.004612	0.000859	D8	0.001118	0.000805	0.000258	0.000593	0.000821	0.000384	0.001334
PWY-6121	5-aminoimidazole ribonucleotide biosynthesis I	1.32e-09	0.55002	D8	0.840981	0.171171	0.29096	0.184316	2.35e-11	0.431599	0.668442
PWY-6122	5-aminoimidazole ribonucleotide biosynthesis II	8.43e-10	0.587204	D8	0.869645	0.18111	0.282441	0.189986	1.29e-11	0.463589	0.710818
PWY-6163	chorismate biosynthesis from 3-dehydroquinate	3.88e-10	0.547028	D8	0.754738	0.156722	0.20771	0.170586	2.96e-12	0.437984	0.656072
PWY-6277	superpathway of 5-aminoimidazole ribonucleotide biosynthesis	1.01e-09	0.587204	D8	0.869645	0.18111	0.282441	0.189986	1.29e-11	0.463589	0.710818
PWY-6470	peptidoglycan biosynthesis V (&beta;-lactam resistance)	1e-07	0.551825	D8	0.893788	0.170531	0.341963	0.245836	2.8e-09	0.411074	0.692577
PWY-6507	4-deoxy-L-threo-hex-4-enopyranuronate degradation	5.82e-05	0.529855	D8	0.541469	0.34979	0.011614	0.012825	4.74e-06	0.356563	0.703147
PWY-6628	superpathway of L-phenylalanine biosynthesis	0.015373	0.092118	D8	0.144078	0.099058	0.05196	0.073261	0.003012	0.033594	0.150643
PWY-6630	superpathway of L-tyrosine biosynthesis	0.006306	0.096926	D8	0.144042	0.099011	0.047115	0.05794	0.001155	0.041973	0.151879
PWY-6700	queuosine biosynthesis	5.53e-07	0.496516	D8	0.591958	0.237917	0.095442	0.108682	1.97e-08	0.370095	0.622937
PWY-6703	preQ0 biosynthesis	0.042752	0.111741	D8	0.189789	0.150413	0.078048	0.089136	0.010661	0.028027	0.195456
PWY-6876	isopropanol biosynthesis	0.017671	0.038049	D8	0.045888	0.0476	0.007838	0.011245	0.003552	0.014028	0.062071
PWY-7196	superpathway of pyrimidine ribonucleosides salvage	4.85e-07	0.472492	D8	0.876347	0.180324	0.403855	0.220244	1.97e-08	0.338615	0.606368
PWY-7199	pyrimidine deoxyribonucleosides salvage	2.9e-05	0.429697	D8	0.623342	0.257242	0.193645	0.176962	1.55e-06	0.281012	0.578382
PWY-7200	superpathway of pyrimidine deoxyribonucleoside salvage	5.17e-07	0.458704	D8	0.72813	0.204056	0.269427	0.184351	1.97e-08	0.328827	0.58858
PWY-7242	D-fructuronate degradation	5.95e-05	0.565193	D8	0.679086	0.382693	0.113893	0.125443	5.6e-06	0.368645	0.76174
PWY-7456	mannan degradation	0.01559	0.001171	D8	0.001277	0.001442	0.000106	0.000302	0.003094	0.000446	0.001895
PWY-841	superpathway of purine nucleotides de novo biosynthesis I	1.75e-08	0.497886	D8	0.904454	0.164249	0.406568	0.192107	3.57e-10	0.378985	0.616786
PWY0-1061	superpathway of L-alanine biosynthesis	2.19e-10	0.710968	D8	0.832499	0.210843	0.121531	0.115781	5.56e-13	0.59547	0.826467
PWY0-1296	purine ribonucleosides degradation	1.98e-06	0.500732	D8	0.976162	0.249359	0.47543	0.197905	9.09e-08	0.349851	0.651612
PWY0-862	(5Z)-dodec-5-enoate biosynthesis	0.000933	0.269983	D8	0.333769	0.236617	0.063786	0.081017	0.000142	0.148055	0.391911
PYRIDNUCSYN-PWY	NAD biosynthesis I (from aspartate)	0.022579	0.161232	D8	0.301257	0.192108	0.140025	0.117903	0.004711	0.053449	0.269016
RHAMCAT-PWY	L-rhamnose degradation I	4.07e-08	0.606106	D8	0.633672	0.225871	0.027566	0.029126	9.31e-10	0.493625	0.718587
RUMP-PWY	formaldehyde oxidation I	1.97e-05	0.530744	D8	0.643643	0.31975	0.112898	0.121709	1e-06	0.364431	0.697057
Control D28 vs D39
Pathway	Description	p-value (corrected)	Difference in mean	Linked to	Cntrl_D39: mean rel. freq. (%)	Cntrl_D39: std. dev. (%)	Cntrl_D28: mean rel. freq. (%)	Cntrl_D28: std. dev. (%)	p-values	95.0% lower CI	95.0% upper CI
ARGORNPROST-PWY	arginine, ornithine and proline interconversion	0.024439	0.145926	D39	0.272326	0.138215	0.126399	0.105179	0.000808	0.065074	0.226779
DTDPRHAMSYN-PWY	dTDP-L-rhamnose biosynthesis I	1.79e-05	-0.77568	D28	0.592641	0.229569	1.36832	0.422059	9.09e-08	-1.001	-0.55036
NONOXIPENT-PWY	pentose phosphate pathway (non-oxidative branch)	0.000151	-0.68385	D28	0.483558	0.244	1.16741	0.427289	1.15e-06	-0.91427	-0.45344
PRPP-PWY	superpathway of histidine, purine, and pyrimidine biosynthesis	0.019504	0.154573	D39	0.248412	0.143944	0.093839	0.105381	0.000596	0.071471	0.237674
PWY-5531	chlorophyllide a biosynthesis II (anaerobic)	0.045138	0.005629	D39	0.006051	0.006952	0.000421	0.000869	0.002297	0.002272	0.008986
PWY-7159	chlorophyllide a biosynthesis III (aerobic, light independent)	0.047514	0.005629	D39	0.006051	0.006952	0.000421	0.000869	0.002297	0.002272	0.008986
PWY-7211	superpathway of pyrimidine deoxyribonucleotides de novo biosynthesis	0.036534	0.111359	D39	0.176993	0.118709	0.065634	0.075425	0.00158	0.045651	0.177068
PWY0-1533	methylphosphonate degradation I	0.025233	0.005864	D39	0.00875	0.0062	0.002886	0.003089	0.000963	0.002608	0.00912
PWY0-321	phenylacetate degradation I (aerobic)	0.047632	0.00644	D39	0.007217	0.007866	0.000777	0.001521	0.002182	0.002611	0.010269
Control D8 vs D39
Pathway	Description	p-value (corrected)	Difference in mean	Linked to	Cntrl_D08: mean rel. freq. (%)	Cntrl_D08: std. dev. (%)	Cntrl_D39: mean rel. freq. (%)	Cntrl_D39: std. dev. (%)	p-values	95.0% lower CI	95.0% upper CI
THRESYN-PWY	superpathway of L-threonine biosynthesis	7.03e-11	-0.88773	D39	0.327022	0.193438	1.21475	0.286145	8.94e-13	-1.05024	-0.72521
TEICHOICACID-PWY	teichoic acid (poly-glycerol) biosynthesis	1.64e-10	-0.57394	D39	0.094771	0.09263	0.668713	0.192195	3.35e-12	-0.67478	-0.47311
RIBOSYN2-PWY	flavin biosynthesis I (bacteria and plants)	2.58e-10	-0.71413	D39	0.307735	0.199584	1.02186	0.238629	7.23e-12	-0.86046	-0.5678
PWY-5695	urate biosynthesis/inosine 5'-phosphate degradation	3.38e-08	-0.26308	D39	0.083223	0.068767	0.346304	0.11627	1.55e-09	-0.32673	-0.19943
PWY-5265	peptidoglycan biosynthesis II (staphylococci)	8.04e-05	-0.2827	D39	0.005883	0.013832	0.288586	0.206964	9.81e-06	-0.38225	-0.18315
PWY-5840	superpathway of menaquinol-7 biosynthesis	0.000184	-0.17425	D39	0.016792	0.018979	0.19104	0.138617	2.72e-05	-0.24129	-0.10721
PWY-6901	superpathway of glucose and xylose degradation	0.000226	-0.23116	D39	0.037285	0.046758	0.268449	0.188008	3.56e-05	-0.32362	-0.13871
PWY-5898	superpathway of menaquinol-12 biosynthesis	0.000263	-0.16207	D39	0.014875	0.016961	0.176947	0.13426	4.41e-05	-0.22694	-0.09721
PWY-5899	superpathway of menaquinol-13 biosynthesis	0.000267	-0.16207	D39	0.014875	0.016961	0.176947	0.13426	4.41e-05	-0.22694	-0.09721
PWY-5897	superpathway of menaquinol-11 biosynthesis	0.000271	-0.16207	D39	0.014875	0.016961	0.176947	0.13426	4.41e-05	-0.22694	-0.09721
GLYCOLYSIS-E-D	superpathway of glycolysis and Entner-Doudoroff	0.00046	-0.25267	D39	0.197934	0.15091	0.450601	0.193315	8.2e-05	-0.368	-0.13733
PRPP-PWY	superpathway of histidine, purine, and pyrimidine biosynthesis	0.000603	-0.16382	D39	0.084595	0.061265	0.248412	0.143944	0.000112	-0.23791	-0.08973
P23-PWY	reductive TCA cycle I	0.000676	-0.09719	D39	0.033644	0.024653	0.130831	0.088096	0.000131	-0.14079	-0.05359
PWY-6107	chlorosalicylate degradation	0.000743	-0.00257	D39	1.24e-05	2.49e-05	0.002581	0.00237	0.000147	-0.00371	-0.00143
PWY-4984	urea cycle	0.000867	-0.11272	D39	0.010929	0.007301	0.123651	0.105881	0.000179	-0.16366	-0.06179
PWY-5659	GDP-mannose biosynthesis	0.001298	-0.12371	D39	0.02964	0.031151	0.153354	0.120349	0.000277	-0.18302	-0.06441
PWY-5345	superpathway of L-methionine biosynthesis (by sulfhydrylation)	0.001542	-0.09124	D39	0.016156	0.012998	0.1074	0.091043	0.000337	-0.13531	-0.04718
PWY-7254	TCA cycle VII (acetate-producers)	0.002133	-0.14285	D39	0.014013	0.012109	0.15686	0.148236	0.000488	-0.21421	-0.07149
PWY-6397	mycolyl-arabinogalactan-peptidoglycan complex biosynthesis	0.002543	-0.01077	D39	4.16e-05	7.02e-05	0.01081	0.011471	0.000621	-0.01628	-0.00526
PWY-5022	4-aminobutanoate degradation V	0.002664	-0.15521	D39	0.014941	0.013745	0.170149	0.166197	0.000658	-0.23522	-0.07519
PWY-3781	aerobic respiration I (cytochrome c)	0.002715	-0.11363	D39	0.021228	0.014603	0.13486	0.121928	0.000677	-0.1725	-0.05476
PWY-5863	superpathway of phylloquinol biosynthesis	0.002919	-0.0956	D39	0.006147	0.007388	0.101749	0.104305	0.00078	-0.14578	-0.04542
REDCITCYC	TCA cycle VIII (helicobacter)	0.003132	-0.16199	D39	0.027842	0.020323	0.189827	0.178067	0.000845	-0.24792	-0.07605
PWY-5837	1,4-dihydroxy-2-naphthoate biosynthesis I	0.003518	-0.08628	D39	0.00539	0.006491	0.091671	0.096609	0.000985	-0.13275	-0.03981
HEMESYN2-PWY	heme biosynthesis II (anaerobic)	0.003557	-0.1018	D39	0.049388	0.049132	0.151192	0.109176	0.001014	-0.15845	-0.04515
HEME-BIOSYNTHESIS-II	heme biosynthesis I (aerobic)	0.003998	-0.0939	D39	0.009154	0.007715	0.103051	0.107093	0.00116	-0.14542	-0.04237
SULFATE-CYS-PWY	superpathway of sulfate assimilation and cysteine biosynthesis	0.004197	-0.09371	D39	0.02151	0.015955	0.115219	0.107357	0.001239	-0.1457	-0.04172
PWY0-42	2-methylcitrate cycle I	0.00432	-0.00933	D39	0.002189	0.001582	0.011518	0.010775	0.00133	-0.01455	-0.00411
PWY-5747	2-methylcitrate cycle II	0.004356	-0.00797	D39	0.002057	0.001496	0.010023	0.00922	0.001363	-0.01244	-0.00349
PWY-5531	chlorophyllide a biosynthesis II (anaerobic)	0.004359	-0.006	D39	5.07e-05	0.00015	0.006051	0.006952	0.00132	-0.00934	-0.00266
PWY-7159	chlorophyllide a biosynthesis III (aerobic, light independent)	0.004396	-0.006	D39	5.07e-05	0.00015	0.006051	0.006952	0.00132	-0.00934	-0.00266
PWY-6590	superpathway of Clostridium acetobutylicum acidogenic fermentation	0.004396	-0.04425	D39	0.015005	0.011647	0.059253	0.051031	0.001387	-0.06925	-0.01925
PWY-5918	superpathay of heme biosynthesis from glutamate	0.004615	-0.08394	D39	0.015751	0.012925	0.099696	0.098259	0.00148	-0.13144	-0.03645
CENTFERM-PWY	pyruvate fermentation to butanoate	0.004629	-0.03521	D39	0.011728	0.009134	0.046936	0.040906	0.001472	-0.05523	-0.01519
PWY-6895	superpathway of thiamin diphosphate biosynthesis II	0.005216	-0.04766	D39	0.011201	0.010461	0.05886	0.056552	0.001712	-0.07517	-0.02014
P621-PWY	nylon-6 oligomer degradation	0.005639	-0.0035	D39	3.36e-05	9.88e-05	0.003533	0.004225	0.001865	-0.00553	-0.00147
PWY0-321	phenylacetate degradation I (aerobic)	0.005689	-0.00651	D39	0.000703	0.00079	0.007217	0.007866	0.001896	-0.01031	-0.00272
PWY-181	photorespiration	0.00676	-0.01766	D39	0.004439	0.003016	0.022097	0.021815	0.002322	-0.02821	-0.00711
PWY-6383	mono-trans, poly-cis decaprenyl phosphate biosynthesis	0.00699	-0.04177	D39	0.001132	0.001474	0.042904	0.052078	0.002419	-0.06679	-0.01676
PWY-7376	cob(II)yrinate a,c-diamide biosynthesis II (late cobalt incorporation)	0.007282	-0.00671	D39	0.003307	0.002466	0.010015	0.00824	0.002557	-0.0108	-0.00261
TCA	TCA cycle I (prokaryotic)	0.007357	-0.13079	D39	0.037079	0.028434	0.167866	0.163911	0.002658	-0.21041	-0.05116
SO4ASSIM-PWY	sulfate reduction I (assimilatory)	0.007372	-0.08218	D39	0.010172	0.007762	0.092353	0.103327	0.002607	-0.1319	-0.03246
PWY0-41	allantoin degradation IV (anaerobic)	0.007487	-0.06395	D39	0.002086	0.002321	0.06604	0.081019	0.002743	-0.10287	-0.02504
PWY-6562	norspermidine biosynthesis	0.007518	-0.00512	D39	0.000583	0.000754	0.005702	0.006476	0.002774	-0.00824	-0.00199
PWY-6731	starch degradation III	0.007892	-0.00071	D39	2.33e-05	7.05e-05	0.000736	0.000911	0.002972	-0.00115	-0.00027
GLYCOLYSIS-TCA-GLYOX-BYPASS	superpathway of glycolysis, pyruvate dehydrogenase, TCA, and glyoxylate bypass	0.008291	-0.08399	D39	0.027543	0.021921	0.111529	0.107215	0.003144	-0.1363	-0.03167
CODH-PWY	reductive acetyl coenzyme A pathway I (homoacetogenic bacteria)	0.009414	-0.0062	D39	2.97e-05	8.66e-05	0.006234	0.008143	0.003593	-0.01011	-0.00229
HISDEG-PWY	L-histidine degradation I	0.009692	-0.07811	D39	0.01029	0.007529	0.088398	0.102886	0.003724	-0.12761	-0.0286
PWY-7046	4-coumarate degradation (anaerobic)	0.009805	-0.00514	D39	2.97e-05	7.49e-05	0.005167	0.006828	0.003942	-0.00842	-0.00186
P184-PWY	protocatechuate degradation I (meta-cleavage pathway)	0.009864	-0.00415	D39	7.57e-05	0.00017	0.004228	0.005517	0.00394	-0.0068	-0.0015
PWY-7097	vanillin and vanillate degradation I	0.009866	-0.00399	D39	4.8e-05	0.000128	0.004035	0.005294	0.003916	-0.00653	-0.00144
PWY-6396	superpathway of 2,3-butanediol biosynthesis	0.009921	-0.04005	D39	0.016945	0.018181	0.056995	0.051235	0.003837	-0.06588	-0.01423
PWY-6338	superpathway of vanillin and vanillate degradation	0.009929	-0.00399	D39	4.8e-05	0.000128	0.004035	0.005294	0.003916	-0.00653	-0.00144
PWY1G-0	mycothiol biosynthesis	0.00993	-0.02243	D39	0.00036	0.000578	0.022786	0.029879	0.004018	-0.03677	-0.00808
DENITRIFICATION-PWY	nitrate reduction I (denitrification)	0.009948	-0.00346	D39	0.000184	0.000524	0.003645	0.00461	0.004101	-0.00569	-0.00124
PWY-7098	vanillin and vanillate degradation II	0.00996	-0.00416	D39	5.22e-05	0.00014	0.004214	0.005518	0.003877	-0.00681	-0.00151
PWY-6969	TCA cycle V (2-oxoglutarate:ferredoxin oxidoreductase)	0.00996	-0.10357	D39	0.043552	0.031672	0.147127	0.136375	0.00408	-0.17044	-0.03671
PWY-5183	superpathway of aerobic toluene degradation	0.009961	-0.00035	D39	2.33e-05	9.88e-05	0.00037	0.000454	0.003903	-0.00057	-0.00012
PWY-5705	allantoin degradation to glyoxylate III	0.010134	-0.04978	D39	0.003046	0.00231	0.052826	0.066722	0.004203	-0.08183	-0.01773
PWY-7094	fatty acid salvage	0.012677	-0.04174	D39	0.012821	0.008513	0.054557	0.057594	0.005387	-0.06963	-0.01385
PWY-5154	L-arginine biosynthesis III (via N-acetyl-L-citrulline)	0.012777	-0.02467	D39	0.016806	0.012544	0.041473	0.0329	0.005494	-0.04137	-0.00796
PWY0-1261	anhydromuropeptides recycling	0.013067	-0.09909	D39	0.068636	0.053665	0.167727	0.131937	0.005686	-0.1666	-0.03158
PWY-5304	superpathway of sulfur oxidation (Acidianus ambivalens)	0.013079	-0.05127	D39	0.00516	0.013124	0.056435	0.071126	0.005724	-0.08588	-0.01667
GALLATE-DEGRADATION-I-PWY	gallate degradation I	0.013181	-0.00297	D39	0.000234	0.000385	0.003201	0.004163	0.005903	-0.00497	-0.00096
PWY-5920	superpathway of heme biosynthesis from glycine	0.013199	-0.01336	D39	0.006799	0.004204	0.020161	0.018495	0.005844	-0.02242	-0.0043
GALLATE-DEGRADATION-II-PWY	gallate degradation I	0.013199	-0.00297	D39	0.000229	0.000387	0.003194	0.004158	0.005877	-0.00497	-0.00096
METHYLGALLATE-DEGRADATION-PWY	methylgallate degradation	0.013251	-0.00369	D39	0.000293	0.00048	0.003987	0.005174	0.005833	-0.00619	-0.0012
THISYN-PWY	superpathway of thiamine diphosphate biosynthesis I	0.015406	-0.03198	D39	0.023648	0.024919	0.055631	0.041054	0.007056	-0.0546	-0.00936
PWY-5005	biotin biosynthesis II	0.015605	-0.00681	D39	0.000415	0.000827	0.007222	0.009835	0.007187	-0.01154	-0.00207
PWY-6891	thiazole biosynthesis II (Bacillus)	0.015664	-0.06367	D39	0.019169	0.020856	0.082837	0.090901	0.007254	-0.10821	-0.01912
PWY-7616	methanol oxidation to carbon dioxide	0.016102	-0.03106	D39	0.000424	0.000556	0.031482	0.045249	0.007498	-0.05279	-0.00933
TCA-GLYOX-BYPASS	superpathway of glyoxylate bypass and TCA	0.018648	-0.04973	D39	0.014945	0.012212	0.06468	0.073635	0.008779	-0.08547	-0.014
PWY-5189	tetrapyrrole biosynthesis II (from glycine)	0.018857	-0.07626	D39	0.043962	0.046954	0.120219	0.107754	0.009117	-0.1319	-0.02061
PWY-5838	superpathway of menaquinol-8 biosynthesis I	0.019235	-0.02326	D39	0.014497	0.016207	0.037753	0.032339	0.009397	-0.04034	-0.00617
PWY-5188	tetrapyrrole biosynthesis I (from glutamate)	0.019382	-0.07881	D39	0.044852	0.047597	0.123658	0.112585	0.009568	-0.1367	-0.02091
FAO-PWY	fatty acid &beta;-oxidation I	0.019907	-0.05508	D39	0.014138	0.012024	0.069215	0.083295	0.009928	-0.0954	-0.01476
PWY-5861	superpathway of demethylmenaquinol-8 biosynthesis I	0.019953	-0.01684	D39	0.010073	0.011562	0.026912	0.023705	0.0099	-0.0293	-0.00438
PWY-7007	methyl ketone biosynthesis	0.021133	-0.02092	D39	0.001151	0.001463	0.022072	0.032231	0.010755	-0.03641	-0.00543
CATECHOL-ORTHO-CLEAVAGE-PWY	catechol degradation to &beta;-ketoadipate	0.02117	-0.00749	D39	0.003119	0.002055	0.010612	0.011448	0.010827	-0.01306	-0.00193
P101-PWY	ectoine biosynthesis	0.023235	-0.02367	D39	0.000288	0.00034	0.023958	0.037208	0.01212	-0.04154	-0.0058
P105-PWY	TCA cycle IV (2-oxoglutarate decarboxylase)	0.0242	-0.05979	D39	0.034955	0.026223	0.09474	0.09226	0.012685	-0.10549	-0.01408
PWY-7255	ergothioneine biosynthesis I (bacteria)	0.024633	-0.00116	D39	0.0002	0.000283	0.00136	0.00183	0.012974	-0.00205	-0.00027
PROTOCATECHUATE-ORTHO-CLEAVAGE-PWY	protocatechuate degradation II (ortho-cleavage pathway)	0.026842	-0.01987	D39	0.006739	0.004587	0.026613	0.031906	0.014275	-0.03532	-0.00443
P125-PWY	superpathway of (R,R)-butanediol biosynthesis	0.027733	-0.01794	D39	0.007674	0.010074	0.025609	0.027929	0.014819	-0.03204	-0.00384
P42-PWY	superpathway of L-lysine, L-threonine and L-methionine biosynthesis I	0.033353	-0.0836	D39	0.077835	0.056372	0.161437	0.132411	0.018162	-0.15176	-0.01544
PWY-7377	cob(II)yrinate a,c-diamide biosynthesis I (early cobalt insertion)	0.033538	-0.02801	D39	0.008908	0.013108	0.036919	0.046033	0.018348	-0.05082	-0.0052
PWY-7237	myo-, chiro- and scillo-inositol degradation	0.033976	-0.04819	D39	0.018528	0.021654	0.066715	0.079707	0.01876	-0.08757	-0.00881
GLYCOL-GLYOXDEG-PWY	superpathway of glycol metabolism and degradation	0.034632	-0.00902	D39	0.006262	0.007061	0.015282	0.014075	0.019211	-0.01646	-0.00158
PWY-7391	isoprene biosynthesis II (engineered)	0.038769	-0.01384	D39	0.000197	0.000635	0.014038	0.024161	0.0219	-0.02545	-0.00224
CRNFORCAT-PWY	creatinine degradation I	0.040235	-0.0084	D39	0.000354	0.001114	0.008751	0.014761	0.022933	-0.0155	-0.00129
GOLPDLCAT-PWY	superpathway of glycerol degradation to 1,3-propanediol	0.042296	-0.02912	D39	0.018531	0.031205	0.04765	0.043373	0.024431	-0.05425	-0.00399
SALVADEHYPOX-PWY	adenosine nucleotides degradation II	0.047863	-0.03363	D39	0.032016	0.021557	0.065644	0.05885	0.028377	-0.06339	-0.00387
COMPLETE-ARO-PWY	superpathway of aromatic amino acid biosynthesis	1.02e-11	0.569683	D8	0.764522	0.156045	0.194839	0.138415	7.75e-14	0.471127	0.668238
PWY-6163	chorismate biosynthesis from 3-dehydroquinate	1.18e-11	0.569711	D8	0.754738	0.156722	0.185027	0.130812	6e-14	0.473101	0.666321
ARO-PWY	chorismate biosynthesis I	1.9e-11	0.57529	D8	0.762929	0.156677	0.18764	0.132513	4.84e-14	0.478214	0.672365
NONOXIPENT-PWY	pentose phosphate pathway (non-oxidative branch)	2.5e-11	0.795077	D8	1.27864	0.138087	0.483558	0.243722	2.55e-13	0.663017	0.927137
PWY-6122	5-aminoimidazole ribonucleotide biosynthesis II	1.42e-10	0.574589	D8	0.869645	0.18111	0.295056	0.150833	2.54e-12	0.46304	0.686137
PWY-6121	5-aminoimidazole ribonucleotide biosynthesis I	1.57e-10	0.535903	D8	0.840981	0.171171	0.305078	0.142365	3.59e-12	0.430529	0.641276
PWY-6277	superpathway of 5-aminoimidazole ribonucleotide biosynthesis	1.66e-10	0.574589	D8	0.869645	0.18111	0.295056	0.150833	2.54e-12	0.46304	0.686137
PWY0-1061	superpathway of L-alanine biosynthesis	2.07e-10	0.673446	D8	0.832499	0.210843	0.159053	0.088802	5.26e-12	0.562574	0.784318
CALVIN-PWY	Calvin-Benson-Bassham cycle	2.98e-09	0.544166	D8	0.970685	0.171979	0.426519	0.198437	9.87e-11	0.420624	0.667707
PWY-6470	peptidoglycan biosynthesis V (&beta;-lactam resistance)	1.05e-08	0.481407	D8	0.893788	0.170531	0.412381	0.177304	4.02e-10	0.365538	0.597276
RHAMCAT-PWY	L-rhamnose degradation I	2.27e-08	0.607277	D8	0.633672	0.225871	0.026396	0.022907	9.84e-10	0.495038	0.719516
PWY0-1296	purine ribonucleosides degradation	1.6e-07	0.54668	D8	0.976162	0.249359	0.429482	0.111082	8.14e-09	0.414628	0.678731
PWY-6700	queuosine biosynthesis	1.02e-06	0.473177	D8	0.591958	0.237917	0.11878	0.08973	5.43e-08	0.349539	0.596816
P461-PWY	hexitol fermentation to lactate, formate, ethanol and acetate	5.16e-06	0.621274	D8	0.813759	0.350755	0.192485	0.142045	3.55e-07	0.437656	0.804892
PWY-7200	superpathway of pyrimidine deoxyribonucleoside salvage	7.93e-06	0.365432	D8	0.72813	0.204056	0.362698	0.149456	5.65e-07	0.245245	0.485619
GALACTUROCAT-PWY	D-galacturonate degradation I	2.44e-05	0.522962	D8	0.547627	0.323151	0.024665	0.019142	1.98e-06	0.36275	0.683174
RUMP-PWY	formaldehyde oxidation I	3.35e-05	0.491937	D8	0.643643	0.31975	0.151705	0.139056	3.16e-06	0.323135	0.660739
GALACT-GLUCUROCAT-PWY	superpathway of hexuronide and hexuronate degradation	3.47e-05	0.517771	D8	0.546192	0.331065	0.028421	0.024108	3.09e-06	0.353536	0.682006
PWY-7199	pyrimidine deoxyribonucleosides salvage	4.58e-05	0.392867	D8	0.623342	0.257242	0.230474	0.15233	4.66e-06	0.24972	0.536015
PWY-6507	4-deoxy-L-threo-hex-4-enopyranuronate degradation	4.63e-05	0.52909	D8	0.541469	0.34979	0.012379	0.010949	4.83e-06	0.355819	0.70236
PWY-7242	D-fructuronate degradation	6.21e-05	0.557294	D8	0.679086	0.382693	0.121791	0.126167	6.79e-06	0.360664	0.753925
PWY-5655	L-tryptophan degradation IX	6.57e-05	0.001821	D8	0.00186	0.001248	3.94e-05	9.87e-05	7.53e-06	0.001202	0.00244
PWY-6505	L-tryptophan degradation XII (Geobacillus)	6.72e-05	0.001821	D8	0.00186	0.001248	3.94e-05	9.87e-05	7.53e-06	0.001202	0.00244
PWY-5647	2-nitrobenzoate degradation I	7.02e-05	0.001231	D8	0.001253	0.000849	2.2e-05	5.56e-05	8.22e-06	0.00081	0.001652
PWY-6210	2-aminophenol degradation	7.06e-05	0.001229	D8	0.00125	0.00085	2.03e-05	5.2e-05	8.44e-06	0.000808	0.001651
PWY-5654	2-amino-3-carboxymuconate semialdehyde degradation to 2-hydroxypentadienoate	8.14e-05	0.00121	D8	0.001254	0.00085	4.41e-05	8.37e-05	1.02e-05	0.000788	0.001632
GLUCUROCAT-PWY	superpathway of &beta;-D-glucuronide and D-glucuronate degradation	8.43e-05	0.496217	D8	0.587651	0.352437	0.091434	0.106461	1.07e-05	0.316201	0.676233
NADSYN-PWY	NAD <i>de novo</i> biosynthesis II (from tryptophan)	8.95e-05	0.002913	D8	0.003133	0.002069	0.00022	0.000222	1.16e-05	0.001884	0.003941
PWY-5651	L-tryptophan degradation to 2-amino-3-carboxymuconate semialdehyde	8.95e-05	0.001849	D8	0.001987	0.001315	0.000138	0.000139	1.18e-05	0.001195	0.002502
PWY-5430	<i>meta</i> cleavage pathway of aromatic compounds	0.000132	0.002148	D8	0.002358	0.001585	0.00021	0.000308	1.81e-05	0.001353	0.002943
PWY-5419	catechol degradation to 2-hydroxypentadienoate II	0.000141	0.002298	D8	0.002523	0.001708	0.000225	0.000328	1.97e-05	0.001442	0.003155
PWY-5420	catechol degradation II (meta-cleavage pathway)	0.000177	0.002683	D8	0.003031	0.002039	0.000348	0.000471	2.56e-05	0.001655	0.003711
PWY-5499	vitamin B<sub>6</sub> degradation	0.000181	0.000384	D8	0.000397	0.000293	1.3e-05	2.64e-05	2.72e-05	0.000239	0.00053
PWY-6992	1,5-anhydrofructose degradation	0.000206	0.00087	D8	0.000901	0.000672	3.09e-05	6.19e-05	3.2e-05	0.000537	0.001204
LACTOSECAT-PWY	lactose and galactose degradation I	0.000265	0.337554	D8	0.395179	0.267322	0.057624	0.037263	4.25e-05	0.204305	0.470804
PWY-5028	L-histidine degradation II	0.000353	0.000984	D8	0.001118	0.000805	0.000134	0.000161	6.11e-05	0.00058	0.001388
PWY0-862	(5Z)-dodec-5-enoate biosynthesis	0.000401	0.285784	D8	0.333769	0.236617	0.047985	0.038606	7.04e-05	0.167552	0.404017
PWY-5941	glycogen degradation II	0.000504	0.001655	D8	0.00195	0.001401	0.000295	0.000336	9.11e-05	0.000948	0.002363
GLUCARGALACTSUPER-PWY	superpathway of D-glucarate and D-galactarate degradation	0.000648	0.003578	D8	0.003713	0.003119	0.000135	0.000139	0.000124	0.002033	0.005124
GALACTARDEG-PWY	superpathway of hexuronide and hexuronate degradation	0.000657	0.003578	D8	0.003713	0.003119	0.000135	0.000139	0.000124	0.002033	0.005124
PWY-1861	formaldehyde assimilation II (RuMP Cycle)	0.000783	0.32751	D8	0.493431	0.27944	0.165921	0.157993	0.000159	0.17354	0.48148
PWY-5532	nucleoside and nucleotide degradation (archaea)	0.001023	0.000479	D8	0.00049	0.00044	1.11e-05	4.86e-05	0.000213	0.00026	0.000698
NAD-BIOSYNTHESIS-II	NAD salvage pathway II	0.002371	0.010309	D8	0.0116	0.010429	0.001291	0.001438	0.000555	0.005111	0.015507
PWY-6906	chitin derivatives degradation	0.002382	0.001535	D8	0.001677	0.001552	0.000143	0.000212	0.000551	0.000761	0.002308
P221-PWY	octane oxidation	0.002456	0.001864	D8	0.00273	0.001816	0.000866	0.00092	0.000587	0.000884	0.002845
PWY-6713	L-rhamnose degradation II	0.002473	0.00029	D8	0.000302	0.000296	1.18e-05	3.22e-05	0.000598	0.000143	0.000438
PYRIDNUCSYN-PWY	NAD biosynthesis I (from aspartate)	0.002715	0.18833	D8	0.301257	0.192108	0.112928	0.064387	0.000684	0.089501	0.287158
PWY-6628	superpathway of L-phenylalanine biosynthesis	0.003479	0.095096	D8	0.144078	0.099058	0.048982	0.042712	0.000965	0.042858	0.147335
PWY-6630	superpathway of L-tyrosine biosynthesis	0.003483	0.095123	D8	0.144042	0.099011	0.048919	0.042635	0.000957	0.042918	0.147328
GLUCARDEG-PWY	D-glucarate degradation I	0.004038	0.008274	D8	0.009449	0.009084	0.001175	0.001617	0.001182	0.003727	0.012821
GLYCOGENSYNTH-PWY	glycogen biosynthesis I (from ADP-D-Glucose)	0.004417	0.215721	D8	0.355589	0.235801	0.139869	0.081753	0.001315	0.094091	0.33735
BIOTIN-BIOSYNTHESIS-PWY	biotin biosynthesis I	0.006792	0.008442	D8	0.010613	0.010034	0.002171	0.001829	0.002299	0.003417	0.013467
FUC-RHAMCAT-PWY	superpathway of fucose and rhamnose degradation	0.007016	0.025583	D8	0.033426	0.030475	0.007843	0.007517	0.002446	0.010177	0.040989
PWY-6519	8-amino-7-oxononanoate biosynthesis I	0.00735	0.008283	D8	0.010058	0.010027	0.001776	0.001534	0.002618	0.003278	0.013287
PWY-6876	isopropanol biosynthesis	0.007751	0.038839	D8	0.045888	0.0476	0.007049	0.007919	0.002899	0.015046	0.062632
PWY-5677	succinate fermentation to butanoate	0.0139	0.003173	D8	0.003894	0.004185	0.000721	0.001635	0.00626	0.000991	0.005355
PWY-6478	GDP-D-glycero-&alpha;-D-manno-heptose biosynthesis	0.01434	0.005936	D8	0.006802	0.008163	0.000867	0.000972	0.006531	0.001874	0.009998
PPGPPMET-PWY	ppGpp biosynthesis	0.018925	0.007142	D8	0.008409	0.010318	0.001267	0.001015	0.008957	0.002015	0.012268
PWY-1622	formaldehyde assimilation I (serine pathway)	0.018937	0.00022	D8	0.000254	0.000313	3.4e-05	9.07e-05	0.009204	6.05e-05	0.000379
GLUTORN-PWY	L-ornithine biosynthesis	0.020698	0.126492	D8	0.241862	0.178857	0.11537	0.073858	0.010375	0.032656	0.220328
FUCCAT-PWY	fucose degradation	0.020945	0.019946	D8	0.024679	0.02945	0.004732	0.004825	0.010553	0.00523	0.034663
KDO-NAGLIPASYN-PWY	superpathway of (Kdo)2-lipid A biosynthesis	0.021235	0.003299	D8	0.004289	0.004856	0.000989	0.001083	0.010753	0.000854	0.005745
ORNDEG-PWY	superpathway of ornithine degradation	0.02145	0.005384	D8	0.005888	0.008052	0.000505	0.000564	0.011025	0.00139	0.009377
PWY0-1479	tRNA processing	0.021838	0.007314	D8	0.011769	0.01061	0.004455	0.003796	0.01128	0.001827	0.012801
PWY-7315	dTDP-N-acetylthomosamine biosynthesis	0.021983	0.033482	D8	0.038251	0.050318	0.004769	0.004538	0.011411	0.008496	0.058468
PWY-7456	mannan degradation	0.02858	0.000932	D8	0.001277	0.001442	0.000345	0.000413	0.015345	0.000198	0.001666
PWY-7210	pyrimidine deoxyribonucleotides biosynthesis from CTP	0.032742	0.040664	D8	0.045981	0.065953	0.005316	0.006147	0.017746	0.007909	0.07342
AST-PWY	L-arginine degradation II (AST pathway)	0.03674	0.002632	D8	0.002878	0.004392	0.000245	0.000296	0.020567	0.000454	0.004811
PWY-7198	pyrimidine deoxyribonucleotides de novo biosynthesis IV	0.036894	0.031346	D8	0.035092	0.052358	0.003746	0.004358	0.020747	0.005358	0.057334
PWY-6588	pyruvate fermentation to acetone	0.040085	0.042004	D8	0.060431	0.069306	0.018427	0.022353	0.022745	0.006451	0.077558
ORNARGDEG-PWY	superpathway of L-arginine and L-ornithine degradation	0.040098	0.004508	D8	0.005001	0.007684	0.000493	0.000633	0.023059	0.000694	0.008322
ARGDEG-PWY	superpathway of L-arginine, putrescine, and 4-aminobutanoate degradation	0.040276	0.004508	D8	0.005001	0.007684	0.000493	0.000633	0.023059	0.000694	0.008322
ECASYN-PWY	enterobacterial common antigen biosynthesis	0.046669	0.003995	D8	0.004422	0.007049	0.000427	0.000545	0.027432	0.000497	0.007493
PWY-6629	superpathway of L-tryptophan biosynthesis	0.047165	0.020977	D8	0.023388	0.037109	0.002411	0.003225	0.027843	0.002554	0.0394
PWY0-1338	polymyxin resistance	0.048665	0.002799	D8	0.00306	0.004997	0.000261	0.000324	0.028976	0.000321	0.005277
