# Supplementary material for: Assessing the Impact of Flavophospholipol and Virginiamycin Supplementation on the Broiler Microbiota: a Prospective Controlled Intervention Study
Source: mSystems. 2021 Aug 31;6(4):10.1128/msystems.00381-21. doi: 10.1128/msystems.00381-21 (PMC12338151; doi:10.1128/msystems.00381-21)
Supplement: TABLE S5 [file msystems.00381-21-st005.xlsx]

## Sheet: Sheet1
	D8-D28-D39 together			D28
	AMOVA	ANOSIM		AMOVA	ANOSIM
	P-value	R-value	P-value	P-value	R-value	P-value
CNTL-FLAV-VIRG	<0.001*	0.061	<0.001*	0.009	0.072	0.012*
CNTL-FLAV	0.137	0.011	0.146	0.295	0.013	0.282
CNTL-VIRG	<0.001*	0.11	<0.001*	0.012	0.111	0.008*
FLAV-VIRG	<0.001*	0.061	0.002*	0.02	0.088	0.034
	D8			D39
	AMOVA	ANOSIM		AMOVA	ANOSIM
	P-value	R-value	P-value	P-value	R-value	P-value
CNTL-FLAV-VIRG	<0.001*	0.233	<0.001*	<0.001*	0.206	<0.001*
CNTL-FLAV	0.01*	0.166	0.004*	0.016*	0.117	0.008*
CNTL-VIRG	<0.001*	0.333	<0.001*	<0.001*	0.404	<0.001*
FLAV-VIRG	0.001*	0.21	0.001*	0.033	0.109	0.021
