# Supplementary material for: Assessing the Impact of Flavophospholipol and Virginiamycin Supplementation on the Broiler Microbiota: a Prospective Controlled Intervention Study
Source: mSystems. 2021 Aug 31;6(4):10.1128/msystems.00381-21. doi: 10.1128/msystems.00381-21 (PMC12338151; doi:10.1128/msystems.00381-21)
Supplement: TABLE S6 [file msystems.00381-21-st006.xlsx]

## Sheet: Sheet1
D39 (CNTL vs VIRG)
Pathway	Description	p-value (corrected)	Difference in mean	Linked to	Cntrl_D39: mean rel. freq. (%)	Cntrl_D39: std. dev. (%)	Virgi_D39: mean rel. freq. (%)	Virgi_D39: std. dev. (%)	p-values	95.0% lower CI	95.0% upper CI
PWY-2942	L-lysine biosynthesis III	1.34893e-08	0.7	CNTL	0.167932	0.27	0.55	0.17	0	0.55	0.85
THRESYN-PWY	superpathway of L-threonine biosynthesis	2.02324e-08	0.72	CNTL	0.167932	0.29	0.5	0.18	0	0.56	0.87
RIBOSYN2-PWY	flavin biosynthesis I (bacteria and plants)	3.6825e-08	0.59	CNTL	0.167932	0.24	0.43	0.18	0	0.45	0.73
PWY-5097	L-lysine biosynthesis VI	3.24728e-08	0.72	CNTL	0.167932	0.3	0.47	0.19	0	0.56	0.89
PWY-2941	L-lysine biosynthesis II	3.43356e-08	0.72	CNTL	0.167932	0.3	0.45	0.18	0	0.55	0.88
PWY-5973	cis-vaccenate biosynthesis	3.32409e-08	0.79	CNTL	0.167932	0.33	0.62	0.19	0	0.61	0.97
FASYN-ELONG-PWY	fatty acid elongation -- saturated	3.72326e-08	0.87	CNTL	0.167932	0.37	0.59	0.23	0	0.67	1.08
PWY-7663	gondoate biosynthesis (anaerobic)	4.37682e-08	0.83	CNTL	0.167932	0.36	0.67	0.2	0	0.64	1.03
PWY-5384	sucrose degradation IV (sucrose phosphorylase)	8.25676e-06	0.65	CNTL	0.167932	0.33	0.43	0.3	0	0.44	0.86
NONOXIPENT-PWY	pentose phosphate pathway (non-oxidative branch)	2.48506e-08	-0.75	VIRG	0.167932	0.24	1.24	0.27	0	-0.92	-0.58
CHLOROPHYLL-SYN	chlorophyllide a biosynthesis I (aerobic, light-dependent)	0.0149613	0	VIRG	0.167932	0	0	0	0	0	0
PWY-7315	dTDP-N-acetylthomosamine biosynthesis	0.00165769	-0.02	VIRG	0.167932	0	0.03	0.02	0	-0.03	-0.01
PWY-7210	pyrimidine deoxyribonucleotides biosynthesis from CTP	0.0206721	-0.03	VIRG	0.167932	0.01	0.03	0.03	0	-0.04	-0.01
FUCCAT-PWY	fucose degradation	0.0198206	-0.01	VIRG	0.167932	0	0.02	0.01	0	-0.02	-0.01
PWY-7198	pyrimidine deoxyribonucleotides de novo biosynthesis IV	0.0208655	-0.02	VIRG	0.167932	0	0.02	0.02	0	-0.03	-0.01
PWY0-1479	tRNA processing	0.0216881	-0.01	VIRG	0.167932	0	0.02	0.02	0	-0.02	-0.01
POLYAMINSYN3-PWY	superpathway of polyamine biosynthesis II	0.0221469	-0.01	VIRG	0.167932	0	0.01	0.01	0	-0.01	0
GALACTUROCAT-PWY	D-galacturonate degradation I	0.021275	-0.05	VIRG	0.167932	0.02	0.07	0.05	0	-0.08	-0.02
GALACT-GLUCUROCAT-PWY	superpathway of hexuronide and hexuronate degradation	0.0224133	-0.05	VIRG	0.167932	0.02	0.08	0.06	0	-0.08	-0.02
PWY-5850	superpathway of menaquinol-6 biosynthesis I	0.0276444	-0.03	VIRG	0.167932	0	0.03	0.04	0	-0.05	-0.01
PWY-5845	superpathway of menaquinol-9 biosynthesis	0.0287076	-0.03	VIRG	0.167932	0	0.03	0.04	0	-0.05	-0.01
PWY-5896	superpathway of menaquinol-10 biosynthesis	0.0298559	-0.03	VIRG	0.167932	0	0.03	0.04	0	-0.05	-0.01
PWY-5862	superpathway of demethylmenaquinol-9 biosynthesis	0.0291927	-0.02	VIRG	0.167932	0	0.02	0.02	0	-0.03	-0.01
PWY-5860	superpathway of demethylmenaquinol-6 biosynthesis I	0.0302353	-0.02	VIRG	0.167932	0	0.02	0.02	0	-0.03	-0.01
NAD-BIOSYNTHESIS-II	NAD salvage pathway II	0.0295023	-0.01	VIRG	0.167932	0	0.01	0.01	0	-0.01	0
PWY-6478	GDP-D-<i>glycero</i>-&alpha;-D-<i>manno</i>-heptose biosynthesis	0.0344659	0	VIRG	0.167932	0	0	0	0	0	0
FUC-RHAMCAT-PWY	superpathway of fucose and rhamnose degradation	0.0362269	-0.01	VIRG	0.167932	0.01	0.02	0.02	0	-0.02	-0.01
GLUCARDEG-PWY	<i>D</i>-glucarate degradation I	0.0483377	0	VIRG	0.167932	0	0.01	0.01	0	-0.01	0
D8 (CNTL vs FLAV)
Pathway	Description	p-value (corrected)	Difference in mean	Linked to	Cntrl_D08: mean rel. freq. (%)	Cntrl_D08: std. dev. (%)	Flavo_D08: mean rel. freq. (%)	Flavo_D08: std. dev. (%)	p-values	95.0% lower CI	95.0% upper CI
FOLSYN-PWY	superpathway of tetrahydrofolate biosynthesis and salvage	0.00621934	0.27	CNTL	0.167932	0.23	0.16	0.09	0	0.14	0.39
PWY-6612	superpathway of tetrahydrofolate biosynthesis	0.00538562	0.25	CNTL	0.177029	0.23	0.12	0.07	0	0.13	0.37
PANTOSYN-PWY	pantothenate and coenzyme A biosynthesis I	0.00658823	0.23	CNTL	0.194671	0.21	0.15	0.09	0	0.12	0.34
PANTO-PWY	phosphopantothenate biosynthesis I	0.00632358	0.2	CNTL	0.267086	0.19	0.11	0.07	0	0.1	0.29
PWY-6897	thiamin salvage II	0.0100736	0.18	CNTL	0.153671	0.19	0.1	0.07	0	0.08	0.27
PYRIDNUCSYN-PWY	NAD biosynthesis I (from aspartate)	0.0117364	0.18	CNTL	0.226969	0.19	0.12	0.08	0	0.08	0.28
HISTSYN-PWY	L-histidine biosynthesis	0.0137528	0.17	CNTL	0.173412	0.19	0.1	0.07	0	0.07	0.27
BRANCHED-CHAIN-AA-SYN-PWY	superpathway of branched amino acid biosynthesis	0.0158913	0.19	CNTL	0.198992	0.21	0.16	0.1	0	0.08	0.31
PWY-5103	L-isoleucine biosynthesis III	0.0163453	0.19	CNTL	0.340477	0.21	0.14	0.09	0	0.08	0.3
PWY-6147	6-hydroxymethyl-dihydropterin diphosphate biosynthesis I	0.0173169	0.15	CNTL	0.197404	0.18	0.1	0.07	0	0.06	0.25
TRPSYN-PWY	L-tryptophan biosynthesis	0.0170952	0.17	CNTL	0.228689	0.2	0.09	0.07	0	0.07	0.27
PWY-5101	L-isoleucine biosynthesis II	0.0173774	0.22	CNTL	0.174905	0.24	0.18	0.11	0	0.08	0.35
PWY-7539	6-hydroxymethyl-dihydropterin diphosphate biosynthesis III (Chlamydia)	0.0171976	0.15	CNTL	0.216205	0.18	0.1	0.07	0	0.06	0.24
GLUTORN-PWY	L-ornithine biosynthesis	0.0175312	0.15	CNTL	0.190855	0.18	0.09	0.06	0	0.06	0.25
ILEUSYN-PWY	L-isoleucine biosynthesis I (from threonine)	0.0176253	0.2	CNTL	0.155955	0.22	0.18	0.11	0	0.08	0.32
VALSYN-PWY	L-valine biosynthesis	0.0173161	0.2	CNTL	0.154092	0.22	0.18	0.11	0	0.08	0.32
ARGSYNBSUB-PWY	L-arginine biosynthesis II (acetyl cycle)	0.0171267	0.18	CNTL	0.249197	0.2	0.15	0.09	0	0.07	0.29
PWY-3001	superpathway of L-isoleucine biosynthesis I	0.017877	0.17	CNTL	0.154739	0.2	0.16	0.1	0	0.07	0.28
GLYCOCAT-PWY	glycogen degradation I (bacterial)	0.0184709	0.23	CNTL	0.226861	0.26	0.19	0.13	0	0.09	0.37
PWY-7111	pyruvate fermentation to isobutanol (engineered)	0.0187505	0.24	CNTL	0.17668	0.28	0.2	0.13	0	0.09	0.39
PWY-7400	L-arginine biosynthesis IV (archaebacteria)	0.0185369	0.17	CNTL	0.241355	0.19	0.15	0.09	0	0.06	0.27
ARGSYN-PWY	L-arginine biosynthesis I (via L-ornithine)	0.0184193	0.17	CNTL	-0.00037	0.2	0.15	0.09	0	0.06	0.27
PWY-6737	starch degradation V	0.0189767	0.23	CNTL	0.167238	0.26	0.19	0.13	0	0.08	0.37
RIBOSYN2-PWY	flavin biosynthesis I (bacteria and plants)	0.0290428	0.16	CNTL	0.151482	0.2	0.14	0.1	0	0.05	0.27
LACTOSECAT-PWY	lactose and galactose degradation I	0.0154682	0.34	CNTL	0.275079	0.27	0.05	0.07	0	0.2	0.48
PWY-5913	partial TCA cycle (obligate autotrophs)	0.0275145	0.16	CNTL	0.181208	0.19	0.15	0.09	0	0.05	0.26
PWY0-862	(5Z)-dodec-5-enoate biosynthesis	0.00633015	0.28	CNTL	0.162953	0.24	0.06	0.06	0	0.16	0.39
PWY-6703	preQ0 biosynthesis	0.00653796	0.15	CNTL	0.171402	0.15	0.04	0.03	0	0.08	0.23
PWY-7255	ergothioneine biosynthesis I (bacteria)	0.0160049	-0.00037	FLAV	0.198992	0	0	0	0	0	0
D8 (CNTL vs VIRG)
Pathway	Description	p-value (corrected)	Difference in mean	Linked to	Cntrl_D08: mean rel. freq. (%)	Cntrl_D08: std. dev. (%)	Virgi_D08: mean rel. freq. (%)	Virgi_D08: std. dev. (%)	p-values	95.0% lower CI	95.0% upper CI
LACTOSECAT-PWY	lactose and galactose degradation I	0.000674563	0.36	CNTL	0.167932	0.27	0.03	0.05	0	0.23	0.5
RHAMCAT-PWY	L-rhamnose degradation I	0.00138231	0.35	CNTL	0.167932	0.23	0.28	0.23	0	0.19	0.51
PWY0-862	(5Z)-dodec-5-enoate biosynthesis	0.00139508	0.26	CNTL	0.167932	0.24	0.07	0.05	0	0.14	0.38
PWY-6703	preQ0 biosynthesis	0.00604519	0.13	CNTL	0.167932	0.15	0.06	0.04	0	0.05	0.21
PWY0-845	superpathway of pyridoxal 5'-phosphate biosynthesis and salvage	0.000795764	-0.04	VIRG	0.167932	0.01	0.04	0.02	0	-0.05	-0.02
PWY0-1241	ADP-L-glycero-&beta;-D-manno-heptose biosynthesis	0.000597482	-0.02	VIRG	0.167932	0	0.02	0.01	0	-0.02	-0.01
PYRIDOXSYN-PWY	pyridoxal 5'-phosphate biosynthesis I	0.00042123	-0.02	VIRG	0.167932	0.01	0.03	0.01	0	-0.03	-0.01
GLUCARDEG-PWY	<i>D</i>-glucarate degradation I	0.000455041	-0.02	VIRG	0.167932	0.01	0.03	0.01	0	-0.03	-0.01
PWY-6895	superpathway of thiamin diphosphate biosynthesis II	0.000439803	-0.04	VIRG	0.167932	0.01	0.05	0.03	0	-0.06	-0.03
PWY0-1261	anhydromuropeptides recycling	0.000779559	-0.16	VIRG	0.167932	0.05	0.23	0.11	0	-0.22	-0.1
PRPP-PWY	superpathway of histidine, purine, and pyrimidine biosynthesis	0.00069123	-0.18	VIRG	0.167932	0.06	0.27	0.12	0	-0.25	-0.11
PWY0-1533	methylphosphonate degradation I	0.000659081	-0.02	VIRG	0.167932	0.01	0.02	0.01	0	-0.03	-0.01
PPGPPMET-PWY	ppGpp biosynthesis	0.000629263	-0.03	VIRG	0.167932	0.01	0.04	0.02	0	-0.04	-0.02
KDO-NAGLIPASYN-PWY	superpathway of (Kdo)2-lipid A biosynthesis	0.000729978	-0.01	VIRG	0.167932	0	0.02	0.01	0	-0.02	-0.01
HEME-BIOSYNTHESIS-II	heme biosynthesis I (aerobic)	0.000657688	-0.03	VIRG	0.167932	0.01	0.04	0.02	0	-0.04	-0.02
PWY-5918	superpathay of heme biosynthesis from glutamate	0.000761031	-0.05	VIRG	0.167932	0.01	0.07	0.04	0	-0.07	-0.03
AST-PWY	L-arginine degradation II (AST pathway)	0.000941408	-0.01	VIRG	0.167932	0	0.02	0.01	0	-0.02	-0.01
PWY-5695	urate biosynthesis/inosine 5'-phosphate degradation	0.00113364	-0.21	VIRG	0.167932	0.07	0.3	0.16	0	-0.3	-0.13
PWY0-1479	tRNA processing	0.00119845	-0.04	VIRG	0.167932	0.01	0.05	0.03	0	-0.06	-0.02
ALL-CHORISMATE-PWY	superpathway of chorismate metabolism	0.00117946	-0.03	VIRG	0.167932	0.01	0.04	0.02	0	-0.04	-0.02
GLYCOLYSIS-TCA-GLYOX-BYPASS	superpathway of glycolysis, pyruvate dehydrogenase, TCA, and glyoxylate bypass	0.00133139	-0.08	VIRG	0.167932	0.02	0.11	0.06	0	-0.11	-0.05
ARG+POLYAMINE-SYN	superpathway of arginine and polyamine biosynthesis	0.001271	-0.06	VIRG	0.167932	0.02	0.08	0.04	0	-0.08	-0.03
PWY-5345	superpathway of L-methionine biosynthesis (by sulfhydrylation)	0.00128208	-0.06	VIRG	0.167932	0.01	0.08	0.05	0	-0.09	-0.04
PWY-6353	purine nucleotides degradation II (aerobic)	0.00127168	-0.11	VIRG	0.167932	0.03	0.16	0.09	0	-0.16	-0.07
PWY-5838	superpathway of menaquinol-8 biosynthesis I	0.00127373	-0.04	VIRG	0.167932	0.02	0.05	0.03	0	-0.05	-0.02
UBISYN-PWY	superpathway of ubiquinol-8 biosynthesis (prokaryotic)	0.00131106	-0.03	VIRG	0.167932	0.01	0.04	0.03	0	-0.05	-0.02
PWY-5971	palmitate biosynthesis II (bacteria and plants)	0.00127703	-0.08	VIRG	0.167932	0.02	0.11	0.06	0	-0.11	-0.05
PWY0-1415	superpathway of heme biosynthesis from uroporphyrinogen-III	0.00123967	-0.03	VIRG	0.167932	0.01	0.04	0.02	0	-0.04	-0.02
POLYAMSYN-PWY	superpathway of polyamine biosynthesis I	0.00120086	-0.04	VIRG	0.167932	0.01	0.05	0.03	0	-0.05	-0.02
PWY-6608	guanosine nucleotides degradation III	0.00122448	-0.12	VIRG	0.167932	0.04	0.17	0.09	0	-0.17	-0.07
SO4ASSIM-PWY	sulfate reduction I (assimilatory)	0.00141571	-0.04	VIRG	0.167932	0.01	0.05	0.03	0	-0.05	-0.02
PWY-5861	superpathway of demethylmenaquinol-8 biosynthesis I	0.001375	-0.03	VIRG	0.167932	0.01	0.04	0.02	0	-0.04	-0.02
BIOTIN-BIOSYNTHESIS-PWY	biotin biosynthesis I	0.00147762	-0.04	VIRG	0.167932	0.01	0.05	0.03	0	-0.05	-0.02
PWY-6708	ubiquinol-8 biosynthesis (prokaryotic)	0.00151453	-0.04	VIRG	0.167932	0.01	0.05	0.03	0	-0.05	-0.02
PWY-5857	ubiquinol-10 biosynthesis (prokaryotic)	0.00142544	-0.04	VIRG	0.167932	0.01	0.05	0.03	0	-0.05	-0.02
PWY-5856	ubiquinol-9 biosynthesis (prokaryotic)	0.00138471	-0.04	VIRG	0.167932	0.01	0.05	0.03	0	-0.05	-0.02
PWY-5855	ubiquinol-7 biosynthesis (prokaryotic)	0.00146864	-0.04	VIRG	0.167932	0.01	0.05	0.03	0	-0.05	-0.02
PWYG-321	mycolate biosynthesis	0.00136323	-0.06	VIRG	0.167932	0.02	0.08	0.05	0	-0.09	-0.03
PWY-1269	CMP-3-deoxy-D-<I>manno</I>-octulosonate biosynthesis	0.00141478	-0.02	VIRG	0.167932	0.01	0.03	0.02	0	-0.03	-0.01
FAO-PWY	fatty acid &beta;-oxidation I	0.00138795	-0.05	VIRG	0.167932	0.01	0.07	0.04	0	-0.08	-0.03
PWY-6282	palmitoleate biosynthesis I (from (5Z)-dodec-5-enoate)	0.00149687	-0.05	VIRG	0.167932	0.01	0.07	0.05	0	-0.08	-0.03
ORNDEG-PWY	superpathway of ornithine degradation	0.0014708	-0.02	VIRG	0.167932	0.01	0.03	0.02	0	-0.03	-0.01
GLYCOLYSIS-E-D	superpathway of glycolysis and Entner-Doudoroff	0.00148284	-0.24	VIRG	0.167932	0.15	0.44	0.18	0	-0.36	-0.13
SULFATE-CYS-PWY	superpathway of sulfate assimilation and cysteine biosynthesis	0.00145162	-0.06	VIRG	0.167932	0.02	0.08	0.05	0	-0.08	-0.03
PWY-5840	superpathway of menaquinol-7 biosynthesis	0.00146877	-0.04	VIRG	0.167932	0.02	0.06	0.03	0	-0.06	-0.02
THISYN-PWY	superpathway of thiamin diphosphate biosynthesis I	0.00146498	-0.05	VIRG	0.167932	0.02	0.07	0.04	0	-0.07	-0.03
PWY-7254	TCA cycle VII (acetate-producers)	0.00147013	-0.04	VIRG	0.167932	0.01	0.06	0.04	0	-0.06	-0.02
PWY-5899	superpathway of menaquinol-13 biosynthesis	0.00144422	-0.04	VIRG	0.167932	0.02	0.05	0.03	0	-0.05	-0.02
PWY-5898	superpathway of menaquinol-12 biosynthesis	0.00141533	-0.04	VIRG	0.167932	0.02	0.05	0.03	0	-0.05	-0.02
PWY-5897	superpathway of menaquinol-11 biosynthesis	0.0014743	-0.04	VIRG	0.167932	0.02	0.05	0.03	0	-0.05	-0.02
TCA-GLYOX-BYPASS	superpathway of glyoxylate bypass and TCA	0.00147951	-0.05	VIRG	0.167932	0.01	0.06	0.04	0	-0.07	-0.02
PWY-5896	superpathway of menaquinol-10 biosynthesis	0.0014801	-0.03	VIRG	0.167932	0.02	0.05	0.03	0	-0.05	-0.02
PWY-5850	superpathway of menaquinol-6 biosynthesis I	0.00142528	-0.03	VIRG	0.167932	0.02	0.05	0.03	0	-0.05	-0.02
PWY-5845	superpathway of menaquinol-9 biosynthesis	0.00145217	-0.03	VIRG	0.167932	0.02	0.05	0.03	0	-0.05	-0.02
FASYN-INITIAL-PWY	superpathway of fatty acid biosynthesis initiation (E. coli)	0.00139971	-0.05	VIRG	0.167932	0.01	0.06	0.04	0	-0.07	-0.02
PWY-5989	stearate biosynthesis II (bacteria and plants)	0.00144161	-0.05	VIRG	0.167932	0.01	0.06	0.04	0	-0.07	-0.03
PWY-5920	superpathway of heme biosynthesis from glycine	0.00141773	-0.03	VIRG	0.167932	0	0.04	0.03	0	-0.05	-0.02
PWY-6519	8-amino-7-oxononanoate biosynthesis I	0.00164669	-0.04	VIRG	0.167932	0.01	0.05	0.03	0	-0.05	-0.02
GLUCOSE1PMETAB-PWY	glucose and glucose-1-phosphate degradation	0.00163876	-0.02	VIRG	0.167932	0.01	0.03	0.02	0	-0.03	-0.01
PWY-6713	L-rhamnose degradation II	0.0016564	0	VIRG	0.167932	0	0.01	0	0	-0.01	0
PWY-5862	superpathway of demethylmenaquinol-9 biosynthesis	0.00169385	-0.03	VIRG	0.167932	0.01	0.03	0.02	0	-0.04	-0.01
PWY-5860	superpathway of demethylmenaquinol-6 biosynthesis I	0.00172117	-0.03	VIRG	0.167932	0.01	0.03	0.02	0	-0.04	-0.01
SALVADEHYPOX-PWY	adenosine nucleotides degradation II	0.00167803	-0.1	VIRG	0.167932	0.02	0.13	0.09	0	-0.14	-0.05
ORNARGDEG-PWY	superpathway of L-arginine and L-ornithine degradation	0.00187423	-0.02	VIRG	0.167932	0.01	0.02	0.02	0	-0.03	-0.01
ARGDEG-PWY	superpathway of L-arginine, putrescine, and 4-aminobutanoate degradation	0.00190179	-0.02	VIRG	0.167932	0.01	0.02	0.02	0	-0.03	-0.01
NAD-BIOSYNTHESIS-II	NAD salvage pathway II	0.00188485	-0.02	VIRG	0.167932	0.01	0.03	0.02	0	-0.03	-0.01
PWY-6467	Kdo transfer to lipid IV<SUB>A</SUB> III (Chlamydia)	0.00187088	-0.02	VIRG	0.167932	0	0.02	0.02	0	-0.03	-0.01
NAGLIPASYN-PWY	lipid IV<sub>A</sub> biosynthesis	0.001865	-0.02	VIRG	0.167932	0	0.02	0.02	0	-0.03	-0.01
METHGLYUT-PWY	superpathway of methylglyoxal degradation	0.00190245	-0.01	VIRG	0.167932	0.01	0.02	0.01	0	-0.02	-0.01
PWY-7664	oleate biosynthesis IV (anaerobic)	0.00190045	-0.06	VIRG	0.167932	0.02	0.08	0.05	0	-0.08	-0.03
PWY-5189	tetrapyrrole biosynthesis II (from glycine)	0.0020103	-0.09	VIRG	0.167932	0.05	0.13	0.07	0	-0.13	-0.04
P23-PWY	reductive TCA cycle I	0.00219921	-0.07	VIRG	0.167932	0.02	0.1	0.06	0	-0.1	-0.03
PWY-5188	tetrapyrrole biosynthesis I (from glutamate)	0.00225564	-0.08	VIRG	0.167932	0.05	0.13	0.07	0	-0.13	-0.04
PWY-5863	superpathway of phylloquinol biosynthesis	0.0022515	-0.02	VIRG	0.167932	0.01	0.02	0.02	0	-0.03	-0.01
PWY-5837	1,4-dihydroxy-2-naphthoate biosynthesis I	0.00228318	-0.02	VIRG	0.167932	0.01	0.02	0.01	0	-0.02	-0.01
ECASYN-PWY	enterobacterial common antigen biosynthesis	0.00237158	-0.02	VIRG	0.167932	0.01	0.02	0.01	0	-0.02	-0.01
GLYCOL-GLYOXDEG-PWY	superpathway of glycol metabolism and degradation	0.00238995	-0.02	VIRG	0.167932	0.01	0.02	0.02	0	-0.03	-0.01
HISDEG-PWY	L-histidine degradation I	0.00251007	-0.03	VIRG	0.167932	0.01	0.04	0.03	0	-0.05	-0.02
PWY0-1338	polymyxin resistance	0.00265367	-0.01	VIRG	0.167932	0	0.01	0.01	0	-0.02	-0.01
P108-PWY	pyruvate fermentation to propanoate I	0.00264347	-0.03	VIRG	0.167932	0.01	0.04	0.03	0	-0.05	-0.02
PWY-5121	superpathway of geranylgeranyl diphosphate biosynthesis II (via MEP)	0.00270394	-0.19	VIRG	0.167932	0.14	0.36	0.16	0	-0.3	-0.09
PWY-6728	methylaspartate cycle	0.00276019	-0.01	VIRG	0.167932	0	0.01	0.01	0	-0.01	0
PWY-7392	taxadiene biosynthesis (engineered)	0.00284465	-0.18	VIRG	0.167932	0.13	0.34	0.16	0	-0.28	-0.09
PWY-6629	superpathway of L-tryptophan biosynthesis	0.00280656	-0.06	VIRG	0.167932	0.04	0.09	0.06	0	-0.1	-0.03
ENTBACSYN-PWY	enterobactin biosynthesis	0.00289287	-0.04	VIRG	0.167932	0.02	0.06	0.04	0	-0.06	-0.02
GLYOXYLATE-BYPASS	glyoxylate cycle	0.00291503	-0.03	VIRG	0.167932	0.01	0.05	0.03	0	-0.05	-0.02
PWY-5154	L-arginine biosynthesis III (via N-acetyl-L-citrulline)	0.00292069	-0.05	VIRG	0.167932	0.01	0.06	0.05	0	-0.07	-0.02
REDCITCYC	TCA cycle VIII (helicobacter)	0.00290976	-0.07	VIRG	0.167932	0.02	0.1	0.07	0	-0.11	-0.03
1CMET2-PWY	<i>N</i><sup>10</sup>-formyl-tetrahydrofolate biosynthesis	0.00293538	-0.29	VIRG	0.167932	0.21	0.56	0.25	0	-0.45	-0.13
PWY-3781	aerobic respiration I (cytochrome c)	0.00315701	-0.09	VIRG	0.167932	0.01	0.11	0.09	0	-0.13	-0.04
PWY-6891	thiazole biosynthesis II (Bacillus)	0.00329846	-0.03	VIRG	0.167932	0.02	0.05	0.03	0	-0.05	-0.02
PWY-7560	methylerythritol phosphate pathway II	0.00347044	-0.17	VIRG	0.167932	0.12	0.3	0.15	0	-0.26	-0.08
NONMEVIPP-PWY	methylerythritol phosphate pathway I	0.00343642	-0.17	VIRG	0.167932	0.12	0.3	0.15	0	-0.26	-0.08
PWY-6901	superpathway of glucose and xylose degradation	0.00387401	-0.09	VIRG	0.167932	0.05	0.13	0.09	0	-0.14	-0.04
PWY-7094	fatty acid salvage	0.00420232	-0.05	VIRG	0.167932	0.01	0.06	0.05	0	-0.07	-0.02
PWY-5741	ethylmalonyl-CoA pathway	0.00456639	0	VIRG	0.167932	0	0	0	0	0	0
ASPASN-PWY	superpathway of L-aspartate and L-asparagine biosynthesis	0.0049634	-0.17	VIRG	0.167932	0.13	0.32	0.16	0	-0.27	-0.07
COLANSYN-PWY	colanic acid building blocks biosynthesis	0.00523645	-0.02	VIRG	0.167932	0.01	0.03	0.02	0	-0.03	-0.01
PWY-6906	chitin derivatives degradation	0.00559117	-0.01	VIRG	0.167932	0	0.01	0.01	0	-0.01	0
FUC-RHAMCAT-PWY	superpathway of fucose and rhamnose degradation	0.00554423	-0.05	VIRG	0.167932	0.03	0.08	0.05	0	-0.07	-0.02
PWY0-41	allantoin degradation IV (anaerobic)	0.00564078	0	VIRG	0.167932	0	0.01	0	0	-0.01	0
PWY-6478	GDP-D-<i>glycero</i>-&alpha;-D-<i>manno</i>-heptose biosynthesis	0.00587949	-0.01	VIRG	0.167932	0.01	0.02	0.01	0	-0.02	0
PWY-6107	chlorosalicylate degradation	0.00587173	0	VIRG	0.167932	0	0	0	0	0	0
PWY-5941	glycogen degradation II (eukaryotic)	0.00581228	-0.01	VIRG	0.167932	0	0.01	0.01	0	-0.02	0
P162-PWY	L-glutamate degradation V (via hydroxyglutarate)	0.0059439	-0.01	VIRG	0.167932	0	0.01	0.01	0	-0.01	0
PWY-6892	thiazole biosynthesis I (facultative anaerobic bacteria)	0.00586719	-0.11	VIRG	0.167932	0.07	0.18	0.11	0	-0.17	-0.04
POLYAMINSYN3-PWY	superpathway of polyamine biosynthesis II	0.00591023	-0.02	VIRG	0.167932	0	0.03	0.02	0	-0.03	-0.01
PWY-5022	4-aminobutanoate degradation V	0.0060594	-0.02	VIRG	0.167932	0.01	0.04	0.03	0	-0.04	-0.01
PWY-6269	superpathway of adenosylcobalamin salvage from cobinamide II	0.00666711	-0.11	VIRG	0.167932	0.08	0.18	0.12	0	-0.18	-0.04
PWY-5509	adenosylcobalamin biosynthesis from adenosylcobinamide-GDP I	0.00672111	-0.11	VIRG	0.167932	0.08	0.18	0.12	0	-0.18	-0.04
P105-PWY	TCA cycle IV (2-oxoglutarate decarboxylase)	0.00701102	-0.05	VIRG	0.167932	0.03	0.08	0.05	0	-0.08	-0.02
TCA	TCA cycle I (prokaryotic)	0.00704392	-0.05	VIRG	0.167932	0.03	0.09	0.06	0	-0.09	-0.02
COBALSYN-PWY	superpathway of adenosylcobalamin salvage from cobinamide I	0.00700343	-0.13	VIRG	0.167932	0.09	0.21	0.13	0	-0.21	-0.05
PWY-5659	GDP-mannose biosynthesis	0.00864448	-0.07	VIRG	0.167932	0.03	0.1	0.08	0	-0.11	-0.03
PWY-6590	superpathway of Clostridium acetobutylicum acidogenic fermentation	0.00898032	-0.03	VIRG	0.167932	0.01	0.05	0.04	0	-0.05	-0.01
PWY-4984	urea cycle	0.00908092	-0.03	VIRG	0.167932	0.01	0.05	0.04	0	-0.06	-0.01
PWY-5415	catechol degradation I (meta-cleavage pathway)	0.00919265	-0.02	VIRG	0.167932	0	0.02	0.02	0	-0.03	-0.01
CENTFERM-PWY	pyruvate fermentation to butanoate	0.00945352	-0.03	VIRG	0.167932	0.01	0.04	0.03	0	-0.04	-0.01
PWY-7376	cob(II)yrinate a,c-diamide biosynthesis II (late cobalt incorporation)	0.00959186	-0.01	VIRG	0.167932	0	0.02	0.02	0	-0.02	-0.01
PWY-7315	dTDP-N-acetylthomosamine biosynthesis	0.0100045	-0.05	VIRG	0.167932	0.05	0.09	0.05	0	-0.09	-0.02
FUCCAT-PWY	fucose degradation	0.0101236	-0.04	VIRG	0.167932	0.03	0.06	0.04	0	-0.06	-0.01
PWY-7323	superpathway of GDP-mannose-derived O-antigen building blocks biosynthesis	0.0100895	-0.03	VIRG	0.167932	0.01	0.04	0.03	0	-0.04	-0.01
P381-PWY	adenosylcobalamin biosynthesis II (aerobic)	0.0107339	-0.01	VIRG	0.167932	0	0.02	0.02	0	-0.02	0
PWY-5705	allantoin degradation to glyoxylate III	0.0113405	-0.01	VIRG	0.167932	0	0.01	0.01	0	-0.01	0
PWY-5181	toluene degradation III (aerobic) (via <i>p</i>-cresol)	0.0114097	0	VIRG	0.167932	0	0.01	0.01	0	-0.01	0
HEMESYN2-PWY	heme biosynthesis II (anaerobic)	0.0116719	-0.06	VIRG	0.167932	0.05	0.1	0.06	0	-0.09	-0.02
PWY-5677	succinate fermentation to butanoate	0.0123152	-0.01	VIRG	0.167932	0	0.01	0.01	0	-0.02	0
PWY-7377	cob(II)yrinate a,c-diamide biosynthesis I (early cobalt insertion)	0.0127554	-0.04	VIRG	0.167932	0.01	0.05	0.05	0.01	-0.06	-0.01
PWY-7456	&beta;-(1,4)-mannan degradation	0.0130569	-0.02	VIRG	0.167932	0	0.02	0.02	0.01	-0.03	-0.01
PWY-5507	adenosylcobalamin biosynthesis I (anaerobic)	0.013052	-0.02	VIRG	0.167932	0	0.02	0.02	0.01	-0.03	-0.01
PWY-1622	formaldehyde assimilation I (serine pathway)	0.0150171	0	VIRG	0.167932	0	0	0	0.01	-0.01	0
PWY-6969	TCA cycle V (2-oxoglutarate:ferredoxin oxidoreductase)	0.0159084	-0.05	VIRG	0.167932	0.03	0.09	0.06	0.01	-0.08	-0.01
TYRFUMCAT-PWY	L-tyrosine degradation I	0.0172445	-0.01	VIRG	0.167932	0	0.02	0.02	0.01	-0.02	0
KETOGLUCONMET-PWY	ketogluconate metabolism	0.0171327	0	VIRG	0.167932	0	0.01	0.01	0.01	-0.01	0
PWY-6185	4-methylcatechol degradation (<i>ortho</i> cleavage)	0.0185591	0	VIRG	0.167932	0	0	0	0.01	0	0
P125-PWY	superpathway of (R,R)-butanediol biosynthesis	0.0190145	-0.02	VIRG	0.167932	0.01	0.03	0.02	0.01	-0.03	-0.01
PWY-7237	myo-, chiro- and scillo-inositol degradation	0.0219918	-0.04	VIRG	0.167932	0.02	0.06	0.06	0.01	-0.08	-0.01
PWY-7013	(<i>S</i>)-propane-1,2-diol degradation	0.0230375	-0.01	VIRG	0.167932	0.01	0.02	0.02	0.01	-0.02	0
PWY-5183	superpathway of aerobic toluene degradation	0.0263561	0	VIRG	0.167932	0	0	0.01	0.01	-0.01	0
PWY-6396	superpathway of 2,3-butanediol biosynthesis	0.0280455	-0.02	VIRG	0.167932	0.02	0.04	0.03	0.01	-0.04	0
METH-ACETATE-PWY	methanogenesis from acetate	0.0275389	-0.1	VIRG	0.167932	0.1	0.17	0.12	0.01	-0.17	-0.02
P562-PWY	myo-inositol degradation I	0.0291956	-0.02	VIRG	0.167932	0.01	0.03	0.02	0.01	-0.03	0
THREOCAT-PWY	superpathway of L-threonine metabolism	0.0326511	0	VIRG	0.167932	0	0	0	0.02	0	0
PWY-6545	pyrimidine deoxyribonucleotides <i>de novo</i> biosynthesis III	0.0361766	-0.05	VIRG	0.167932	0.06	0.1	0.06	0.02	-0.09	-0.01
PWY-7431	aromatic biogenic amine degradation (bacteria)	0.0485504	-0.02	VIRG	0.167932	0.01	0.03	0.03	0.02	-0.04	0
TEICHOICACID-PWY	teichoic acid (poly-glycerol) biosynthesis	0.0498675	-0.15	VIRG	0.167932	0.09	0.25	0.25	0.02	-0.29	-0.02
LEU-DEG2-PWY	L-leucine degradation I	0.0366772	-0.01	VIRG	0.167932	0	0.02	0.02	0.02	-0.03	0
PWY-5182	toluene degradation II (aerobic) (via 4-methylcatechol)	0.0265111	-0.03	VIRG	0.167932	0.02	0.06	0.04	0.01	-0.06	-0.01
PWY-5180	toluene degradation I (aerobic) (<I>via</I> <i>o</I>-cresol)	0.0263694	-0.03	VIRG	0.167932	0.02	0.06	0.04	0.01	-0.06	-0.01
P101-PWY	ectoine biosynthesis	0.0257111	0	VIRG	0.167932	0	0	0.01	0.01	-0.01	0
DENITRIFICATION-PWY	nitrate reduction I (denitrification)	0.0210631	0	VIRG	0.167932	0	0	0	0.01	0	0
PWY-5177	glutaryl-CoA degradation	0.0231362	-0.01	VIRG	0.167932	0	0.01	0.01	0.01	-0.01	0
PWY-7211	superpathway of pyrimidine deoxyribonucleotides de novo biosynthesis	0.00595016	-0.11	VIRG	0.167932	0.1	0.2	0.1	0	-0.18	-0.05
P621-PWY	nylon-6 oligomer degradation	0.00919562	0	VIRG	0.167932	0	0	0	0	0	0
PWY-7616	methanol oxidation to carbon dioxide	0.0101726	0	VIRG	0.167932	0	0	0	0	0	0
PWY0-321	phenylacetate degradation I (aerobic)	0.0107308	0	VIRG	0.167932	0	0	0	0	0	0
PWY-7159	chlorophyllide a biosynthesis III (aerobic, light independent)	0.0114897	0	VIRG	0.167932	0	0	0	0	0	0
PWY-5531	chlorophyllide a biosynthesis II (anaerobic)	0.0114183	0	VIRG	0.167932	0	0	0	0	0	0
PWY-6071	superpathway of phenylethylamine degradation	0.0131269	0	VIRG	0.167932	0	0	0	0.01	0	0
P281-PWY	3-phenylpropanoate degradation	0.015853	-0.01	VIRG	0.167932	0	0.01	0.01	0.01	-0.01	0
PWY-181	photorespiration	0.0163416	-0.02	VIRG	0.167932	0	0.02	0.03	0.01	-0.03	-0.01
D8 (FLAV vs VIRG)
Pathway	Description	p-value	Difference in mean	Linked to	Flavo_D08: mean rel. freq. (%)	Flavo_D08: std. dev. (%)	Virgi_D08: mean rel. freq. (%)	Virgi_D08: std. dev. (%)	p-values	95.0% lower CI	95.0% upper CI
P461-PWY	hexitol fermentation to lactate, formate, ethanol and acetate	0.00229125	0.46	FLAV	0.167932	0.25	0.42	0.33	0	0.26	0.67
PWY-6612	superpathway of tetrahydrofolate biosynthesis	0.00244629	-0.2	VIRG	0.167932	0.07	0.32	0.15	0	-0.28	-0.12
FOLSYN-PWY	superpathway of tetrahydrofolate biosynthesis and salvage	0.00213742	-0.22	VIRG	0.167932	0.09	0.38	0.16	0	-0.31	-0.13
PWY-7539	6-hydroxymethyl-dihydropterin diphosphate biosynthesis III (Chlamydia)	0.00201378	-0.2	VIRG	0.167932	0.07	0.3	0.17	0	-0.29	-0.11
PWY-6147	6-hydroxymethyl-dihydropterin diphosphate biosynthesis I	0.00209955	-0.2	VIRG	0.167932	0.07	0.3	0.17	0	-0.29	-0.11
PWY-6897	thiamin salvage II	0.0031093	-0.18	VIRG	0.167932	0.07	0.29	0.17	0	-0.28	-0.09
ARGSYN-PWY	L-arginine biosynthesis I (via L-ornithine)	0.00307404	-0.18	VIRG	0.167932	0.09	0.33	0.16	0	-0.27	-0.09
PWY-7400	L-arginine biosynthesis IV (archaebacteria)	0.00304915	-0.18	VIRG	0.167932	0.09	0.33	0.16	0	-0.27	-0.09
ARGSYNBSUB-PWY	L-arginine biosynthesis II (acetyl cycle)	0.00315876	-0.18	VIRG	0.167932	0.09	0.33	0.17	0	-0.28	-0.09
PWY-3001	superpathway of L-isoleucine biosynthesis I	0.00343141	-0.19	VIRG	0.167932	0.1	0.35	0.18	0	-0.29	-0.09
PWY-7111	pyruvate fermentation to isobutanol (engineered)	0.00365493	-0.29	VIRG	0.167932	0.13	0.48	0.28	0	-0.44	-0.13
PANTO-PWY	phosphopantothenate biosynthesis I	0.00378466	-0.12	VIRG	0.167932	0.07	0.22	0.11	0	-0.18	-0.05
TRPSYN-PWY	L-tryptophan biosynthesis	0.00374055	-0.15	VIRG	0.167932	0.07	0.25	0.15	0	-0.23	-0.07
GLUTORN-PWY	L-ornithine biosynthesis	0.00418188	-0.14	VIRG	0.167932	0.06	0.23	0.14	0	-0.21	-0.06
PYRIDNUCSYN-PWY	NAD biosynthesis I (from aspartate)	0.0042562	-0.14	VIRG	0.167932	0.08	0.26	0.14	0	-0.22	-0.06
PWY-5103	L-isoleucine biosynthesis III	0.00477315	-0.18	VIRG	0.167932	0.09	0.32	0.18	0	-0.28	-0.08
HISTSYN-PWY	L-histidine biosynthesis	0.00478143	-0.14	VIRG	0.167932	0.07	0.24	0.14	0	-0.22	-0.06
PWY-5101	L-isoleucine biosynthesis II	0.00503481	-0.22	VIRG	0.167932	0.11	0.4	0.23	0	-0.35	-0.09
BRANCHED-CHAIN-AA-SYN-PWY	superpathway of branched amino acid biosynthesis	0.00518445	-0.18	VIRG	0.167932	0.1	0.34	0.19	0	-0.29	-0.07
VALSYN-PWY	L-valine biosynthesis	0.00521264	-0.21	VIRG	0.167932	0.11	0.39	0.22	0	-0.33	-0.09
ILEUSYN-PWY	L-isoleucine biosynthesis I (from threonine)	0.00525014	-0.21	VIRG	0.167932	0.11	0.39	0.22	0	-0.33	-0.09
PWY-6737	starch degradation V	0.00518565	-0.21	VIRG	0.167932	0.13	0.4	0.22	0	-0.33	-0.09
GLYCOCAT-PWY	glycogen degradation I	0.00580073	-0.21	VIRG	0.167932	0.13	0.41	0.23	0	-0.34	-0.08
RIBOSYN2-PWY	flavin biosynthesis I (bacteria and plants)	0.00595213	-0.16	VIRG	0.167932	0.1	0.31	0.17	0	-0.26	-0.06
PWY-6895	superpathway of thiamin diphosphate biosynthesis II	0.00470279	-0.04	VIRG	0.167932	0.01	0.05	0.03	0	-0.06	-0.03
PWY-5918	superpathay of heme biosynthesis from glutamate	0.00342095	-0.05	VIRG	0.167932	0.01	0.07	0.04	0	-0.07	-0.03
PWY-6608	guanosine nucleotides degradation III	0.00267997	-0.13	VIRG	0.167932	0.03	0.17	0.09	0	-0.18	-0.08
PWY0-845	superpathway of pyridoxal 5'-phosphate biosynthesis and salvage	0.00260292	-0.03	VIRG	0.167932	0.02	0.04	0.02	0	-0.04	-0.02
PWY-6353	purine nucleotides degradation II (aerobic)	0.0022024	-0.12	VIRG	0.167932	0.02	0.16	0.09	0	-0.16	-0.07
HEME-BIOSYNTHESIS-II	heme biosynthesis I (aerobic)	0.0019784	-0.03	VIRG	0.167932	0.01	0.04	0.02	0	-0.04	-0.02
PYRIDOXSYN-PWY	pyridoxal 5'-phosphate biosynthesis I	0.00209169	-0.02	VIRG	0.167932	0.01	0.03	0.01	0	-0.03	-0.01
PWY0-1241	ADP-L-glycero-&beta;-D-manno-heptose biosynthesis	0.00210977	-0.01	VIRG	0.167932	0.01	0.02	0.01	0	-0.02	-0.01
GLUCARDEG-PWY	D-galactarate degradation I	0.00228518	-0.02	VIRG	0.167932	0.01	0.03	0.01	0	-0.03	-0.01
PWY-5188	tetrapyrrole biosynthesis I (from glutamate)	0.00207239	-0.09	VIRG	0.167932	0.03	0.13	0.07	0	-0.13	-0.05
PWY-5189	tetrapyrrole biosynthesis II (from glycine)	0.00197931	-0.09	VIRG	0.167932	0.03	0.13	0.07	0	-0.13	-0.05
P4-PWY	superpathway of L-lysine, L-threonine and L-methionine biosynthesis I	0.00192218	-0.15	VIRG	0.167932	0.06	0.26	0.12	0	-0.22	-0.09
PWY0-781	aspartate superpathway	0.00192839	-0.15	VIRG	0.167932	0.06	0.26	0.12	0	-0.21	-0.08
PWY-5695	urate biosynthesis/inosine 5'-phosphate degradation	0.00186978	-0.21	VIRG	0.167932	0.09	0.3	0.16	0	-0.3	-0.12
HEMESYN2-PWY	heme biosynthesis II (anaerobic)	0.00178298	-0.07	VIRG	0.167932	0.02	0.1	0.06	0	-0.1	-0.04
ARG+POLYAMINE-SYN	superpathway of arginine and polyamine biosynthesis	0.00185257	-0.05	VIRG	0.167932	0.02	0.08	0.04	0	-0.08	-0.03
PPGPPMET-PWY	ppGpp biosynthesis	0.00187217	-0.03	VIRG	0.167932	0.01	0.04	0.02	0	-0.04	-0.02
THISYN-PWY	superpathway of thiamine diphosphate biosynthesis I	0.00188597	-0.05	VIRG	0.167932	0.02	0.07	0.04	0	-0.07	-0.03
GLYCOLYSIS-TCA-GLYOX-BYPASS	superpathway of glycolysis, pyruvate dehydrogenase, TCA, and glyoxylate bypass	0.00189109	-0.08	VIRG	0.167932	0.02	0.11	0.06	0	-0.11	-0.04
PWY-7315	dTDP-N-acetylthomosamine biosynthesis	0.00201971	-0.06	VIRG	0.167932	0.03	0.09	0.05	0	-0.09	-0.03
PWY0-1415	superpathway of heme biosynthesis from uroporphyrinogen-III	0.00205034	-0.03	VIRG	0.167932	0.01	0.04	0.02	0	-0.04	-0.02
PWY0-1479	tRNA processing	0.00208944	-0.04	VIRG	0.167932	0.02	0.05	0.03	0	-0.05	-0.02
POLYAMSYN-PWY	superpathway of polyamine biosynthesis I	0.00221167	-0.03	VIRG	0.167932	0.01	0.05	0.03	0	-0.05	-0.02
PWY0-1533	methylphosphonate degradation I	0.00244572	-0.02	VIRG	0.167932	0.01	0.02	0.01	0	-0.02	-0.01
P23-PWY	reductive TCA cycle I	0.0024278	-0.07	VIRG	0.167932	0.02	0.1	0.06	0	-0.11	-0.04
PWY-5345	superpathway of L-methionine biosynthesis (by sulfhydrylation)	0.00241084	-0.06	VIRG	0.167932	0.02	0.08	0.05	0	-0.08	-0.03
AST-PWY	L-arginine degradation II (AST pathway)	0.00257048	-0.01	VIRG	0.167932	0.01	0.02	0.01	0	-0.02	-0.01
SALVADEHYPOX-PWY	adenosine nucleotides degradation II	0.00260473	-0.1	VIRG	0.167932	0.02	0.13	0.09	0	-0.14	-0.05
UBISYN-PWY	superpathway of ubiquinol-8 biosynthesis (prokaryotic)	0.00257562	-0.03	VIRG	0.167932	0.01	0.04	0.03	0	-0.04	-0.02
KDO-NAGLIPASYN-PWY	superpathway of (Kdo)2-lipid A biosynthesis	0.00257825	-0.01	VIRG	0.167932	0.01	0.02	0.01	0	-0.02	-0.01
PWY-6713	L-rhamnose degradation II	0.00252015	0	VIRG	0.167932	0	0.01	0	0	-0.01	0
PWY-6892	thiazole biosynthesis I (E. coli)	0.00263658	-0.13	VIRG	0.167932	0.04	0.18	0.11	0	-0.18	-0.07
FAO-PWY	fatty acid &beta;-oxidation I	0.00270462	-0.05	VIRG	0.167932	0.02	0.07	0.04	0	-0.07	-0.03
PWY-5920	superpathway of heme biosynthesis from glycine	0.0027242	-0.03	VIRG	0.167932	0.01	0.04	0.03	0	-0.05	-0.02
1CMET2-PWY	N10-formyl-tetrahydrofolate biosynthesis	0.00278813	-0.31	VIRG	0.167932	0.19	0.56	0.25	0	-0.46	-0.15
PWY-6708	ubiquinol-8 biosynthesis (prokaryotic)	0.00292461	-0.03	VIRG	0.167932	0.01	0.05	0.03	0	-0.05	-0.02
PWY-5857	ubiquinol-10 biosynthesis (prokaryotic)	0.00279167	-0.03	VIRG	0.167932	0.01	0.05	0.03	0	-0.05	-0.02
PWY-5856	ubiquinol-9 biosynthesis (prokaryotic)	0.00272963	-0.03	VIRG	0.167932	0.01	0.05	0.03	0	-0.05	-0.02
PWY-5855	ubiquinol-7 biosynthesis (prokaryotic)	0.00285659	-0.03	VIRG	0.167932	0.01	0.05	0.03	0	-0.05	-0.02
TCA-GLYOX-BYPASS	superpathway of glyoxylate bypass and TCA	0.00280697	-0.04	VIRG	0.167932	0.01	0.06	0.04	0	-0.07	-0.02
PWY-6891	thiazole biosynthesis II (Bacillus)	0.00275159	-0.04	VIRG	0.167932	0.02	0.05	0.03	0	-0.05	-0.02
FUCCAT-PWY	fucose degradation	0.0028004	-0.04	VIRG	0.167932	0.02	0.06	0.04	0	-0.06	-0.02
SO4ASSIM-PWY	sulfate reduction I (assimilatory)	0.00281804	-0.03	VIRG	0.167932	0.01	0.05	0.03	0	-0.05	-0.02
PWY-7254	TCA cycle VII (acetate-producers)	0.00277443	-0.04	VIRG	0.167932	0.01	0.06	0.04	0	-0.06	-0.02
BIOTIN-BIOSYNTHESIS-PWY	biotin biosynthesis I	0.00291622	-0.03	VIRG	0.167932	0.02	0.05	0.03	0	-0.05	-0.02
SULFATE-CYS-PWY	superpathway of sulfate assimilation and cysteine biosynthesis	0.00291999	-0.05	VIRG	0.167932	0.02	0.08	0.05	0	-0.08	-0.03
ALL-CHORISMATE-PWY	superpathway of chorismate metabolism	0.00292021	-0.03	VIRG	0.167932	0.02	0.04	0.02	0	-0.04	-0.01
PWY-7392	taxadiene biosynthesis (engineered)	0.0028861	-0.19	VIRG	0.167932	0.11	0.34	0.16	0	-0.28	-0.09
REDCITCYC	TCA cycle VIII (helicobacter)	0.00296227	-0.08	VIRG	0.167932	0.02	0.1	0.07	0	-0.11	-0.04
PWY-5022	4-aminobutanoate degradation V	0.00302061	-0.03	VIRG	0.167932	0.01	0.04	0.03	0	-0.04	-0.01
PWY-6269	adenosylcobalamin salvage from cobinamide II	0.00298169	-0.12	VIRG	0.167932	0.05	0.18	0.12	0	-0.19	-0.06
ASPASN-PWY	superpathway of L-aspartate and L-asparagine biosynthesis	0.00292062	-0.18	VIRG	0.167932	0.1	0.32	0.16	0	-0.28	-0.09
PWY-5121	superpathway of geranylgeranyl diphosphate biosynthesis II (via MEP)	0.00290703	-0.19	VIRG	0.167932	0.12	0.36	0.16	0	-0.29	-0.09
PWY-5509	adenosylcobalamin biosynthesis from cobyrinate a,c-diamide I	0.00288964	-0.12	VIRG	0.167932	0.05	0.18	0.12	0	-0.19	-0.06
PWY-7560	methylerythritol phosphate pathway II	0.0031756	-0.17	VIRG	0.167932	0.1	0.3	0.15	0	-0.26	-0.08
NONMEVIPP-PWY	methylerythritol phosphate pathway I	0.00312749	-0.17	VIRG	0.167932	0.1	0.3	0.15	0	-0.26	-0.08
P108-PWY	pyruvate fermentation to propanoate I	0.00318571	-0.03	VIRG	0.167932	0.01	0.04	0.03	0	-0.05	-0.02
PWY0-1261	anhydromuropeptides recycling	0.00315044	-0.13	VIRG	0.167932	0.08	0.23	0.11	0	-0.2	-0.06
COBALSYN-PWY	adenosylcobalamin salvage from cobinamide I	0.00319943	-0.14	VIRG	0.167932	0.06	0.21	0.13	0	-0.21	-0.07
PWY-6728	methylaspartate cycle	0.00312587	-0.01	VIRG	0.167932	0	0.01	0.01	0	-0.01	0
PWY-6901	superpathway of glucose and xylose degradation	0.00314064	-0.09	VIRG	0.167932	0.03	0.13	0.09	0	-0.14	-0.04
PRPP-PWY	superpathway of histidine, purine, and pyrimidine biosynthesis	0.00314077	-0.15	VIRG	0.167932	0.1	0.27	0.12	0	-0.23	-0.07
GLYOXYLATE-BYPASS	glyoxylate cycle	0.00312499	-0.03	VIRG	0.167932	0.01	0.05	0.03	0	-0.05	-0.02
PWY-5347	superpathway of L-methionine biosynthesis (transsulfuration)	0.00323138	-0.17	VIRG	0.167932	0.1	0.32	0.16	0	-0.26	-0.08
FUC-RHAMCAT-PWY	superpathway of fucose and rhamnose degradation	0.00321092	-0.05	VIRG	0.167932	0.02	0.08	0.05	0	-0.07	-0.02
PWY-5971	palmitate biosynthesis II (bacteria and plants)	0.00346435	-0.07	VIRG	0.167932	0.04	0.11	0.06	0	-0.1	-0.03
P105-PWY	TCA cycle IV (2-oxoglutarate decarboxylase)	0.00346455	-0.05	VIRG	0.167932	0.02	0.08	0.05	0	-0.08	-0.03
HISDEG-PWY	L-histidine degradation I	0.00343011	-0.03	VIRG	0.167932	0.01	0.04	0.03	0	-0.05	-0.01
PWY-6519	8-amino-7-oxononanoate biosynthesis I	0.00361489	-0.03	VIRG	0.167932	0.02	0.05	0.03	0	-0.05	-0.02
PWY-1269	CMP-3-deoxy-D-manno-octulosonate biosynthesis I	0.00361959	-0.02	VIRG	0.167932	0.01	0.03	0.02	0	-0.03	-0.01
TCA	TCA cycle I (prokaryotic)	0.00362676	-0.06	VIRG	0.167932	0.02	0.09	0.06	0	-0.09	-0.03
PWY-5741	ethylmalonyl-CoA pathway	0.00377883	0	VIRG	0.167932	0	0	0	0	0	0
PWY-6969	TCA cycle V (2-oxoglutarate:ferredoxin oxidoreductase)	0.00376561	-0.06	VIRG	0.167932	0.02	0.09	0.06	0	-0.09	-0.03
METH-ACETATE-PWY	methanogenesis from acetate	0.00375658	-0.12	VIRG	0.167932	0.06	0.17	0.12	0	-0.19	-0.06
PWY-6396	superpathway of 2,3-butanediol biosynthesis	0.00388593	-0.03	VIRG	0.167932	0.01	0.04	0.03	0	-0.04	-0.01
PWY-5989	stearate biosynthesis II (bacteria and plants)	0.00392243	-0.04	VIRG	0.167932	0.02	0.06	0.04	0	-0.07	-0.02
PWYG-321	mycolate biosynthesis	0.00397652	-0.05	VIRG	0.167932	0.03	0.08	0.05	0	-0.08	-0.02
PWY-6590	superpathway of Clostridium acetobutylicum acidogenic fermentation	0.00394268	-0.04	VIRG	0.167932	0.01	0.05	0.04	0	-0.06	-0.02
PWY-5861	superpathway of demethylmenaquinol-8 biosynthesis I	0.00424081	-0.02	VIRG	0.167932	0.02	0.04	0.02	0	-0.04	-0.01
COLANSYN-PWY	colanic acid building blocks biosynthesis	0.00420096	-0.02	VIRG	0.167932	0.01	0.03	0.02	0	-0.03	-0.01
PWY-6629	superpathway of L-tryptophan biosynthesis	0.0042517	-0.06	VIRG	0.167932	0.04	0.09	0.06	0	-0.09	-0.03
CENTFERM-PWY	pyruvate fermentation to butanoate	0.00428642	-0.03	VIRG	0.167932	0.01	0.04	0.03	0	-0.05	-0.01
PWY-6282	palmitoleate biosynthesis I (from (5Z)-dodec-5-enoate)	0.00432583	-0.05	VIRG	0.167932	0.02	0.07	0.05	0	-0.07	-0.02
PWY-5838	superpathway of menaquinol-8 biosynthesis I	0.00433254	-0.03	VIRG	0.167932	0.02	0.05	0.03	0	-0.05	-0.01
PYRIDNUCSAL-PWY	NAD salvage pathway I	0.00480524	-0.15	VIRG	0.167932	0.1	0.28	0.15	0	-0.24	-0.07
FASYN-INITIAL-PWY	superpathway of fatty acid biosynthesis initiation (E. coli)	0.00481637	-0.04	VIRG	0.167932	0.02	0.06	0.04	0	-0.06	-0.02
PWY0-41	allantoin degradation IV (anaerobic)	0.00478308	0	VIRG	0.167932	0	0.01	0	0	-0.01	0
ORNARGDEG-PWY	superpathway of L-arginine and L-ornithine degradation	0.00491063	-0.02	VIRG	0.167932	0.01	0.02	0.02	0	-0.02	-0.01
ARGDEG-PWY	superpathway of L-arginine, putrescine, and 4-aminobutanoate degradation	0.00495189	-0.02	VIRG	0.167932	0.01	0.02	0.02	0	-0.02	-0.01
GLYCOL-GLYOXDEG-PWY	superpathway of glycol metabolism and degradation	0.00502752	-0.02	VIRG	0.167932	0.01	0.02	0.02	0	-0.03	-0.01
PWY-6906	chitin derivatives degradation	0.00510355	-0.01	VIRG	0.167932	0	0.01	0.01	0	-0.01	0
P162-PWY	L-glutamate degradation V (via hydroxyglutarate)	0.00509452	-0.01	VIRG	0.167932	0	0.01	0.01	0	-0.01	0
PWY-6467	Kdo transfer to lipid IVA III (Chlamydia)	0.00504865	-0.02	VIRG	0.167932	0.01	0.02	0.02	0	-0.02	-0.01
ORNDEG-PWY	superpathway of ornithine degradation	0.00507285	-0.02	VIRG	0.167932	0.01	0.03	0.02	0	-0.03	-0.01
PWY-5505	L-glutamate and L-glutamine biosynthesis	0.005124	-0.12	VIRG	0.167932	0.06	0.19	0.13	0	-0.2	-0.05
PWY-3781	aerobic respiration I (cytochrome c)	0.00511365	-0.08	VIRG	0.167932	0.02	0.11	0.09	0	-0.12	-0.03
GLUCOSE1PMETAB-PWY	glucose and glucose-1-phosphate degradation	0.00513438	-0.02	VIRG	0.167932	0.01	0.03	0.02	0	-0.03	-0.01
PWY-5154	L-arginine biosynthesis III (via N-acetyl-L-citrulline)	0.00518453	-0.04	VIRG	0.167932	0.02	0.06	0.05	0	-0.07	-0.02
PWY-7094	fatty acid salvage	0.00519862	-0.04	VIRG	0.167932	0.01	0.06	0.05	0	-0.07	-0.02
PWY-7664	oleate biosynthesis IV (anaerobic)	0.00518034	-0.05	VIRG	0.167932	0.03	0.08	0.05	0	-0.08	-0.02
NAGLIPASYN-PWY	lipid IVA biosynthesis	0.00513477	-0.02	VIRG	0.167932	0.01	0.02	0.02	0	-0.02	-0.01
METHGLYUT-PWY	superpathway of methylglyoxal degradation	0.00539255	-0.01	VIRG	0.167932	0.01	0.02	0.01	0	-0.02	0
PWY-5863	superpathway of phylloquinol biosynthesis	0.00551687	-0.02	VIRG	0.167932	0.01	0.02	0.02	0	-0.03	-0.01
PWY-5837	1,4-dihydroxy-2-naphthoate biosynthesis I	0.00554816	-0.01	VIRG	0.167932	0.01	0.02	0.01	0	-0.02	-0.01
PWY-6478	GDP-D-glycero-&alpha;-D-manno-heptose biosynthesis	0.00560954	-0.01	VIRG	0.167932	0.01	0.02	0.01	0	-0.02	0
PWY-5899	superpathway of menaquinol-13 biosynthesis	0.00557769	-0.03	VIRG	0.167932	0.02	0.05	0.03	0	-0.05	-0.01
PWY-5898	superpathway of menaquinol-12 biosynthesis	0.00554051	-0.03	VIRG	0.167932	0.02	0.05	0.03	0	-0.05	-0.01
PWY-5897	superpathway of menaquinol-11 biosynthesis	0.00561538	-0.03	VIRG	0.167932	0.02	0.05	0.03	0	-0.05	-0.01
P42-PWY	incomplete reductive TCA cycle	0.00550842	-0.07	VIRG	0.167932	0.03	0.12	0.08	0	-0.12	-0.03
PWY-5659	GDP-mannose biosynthesis	0.00550301	-0.07	VIRG	0.167932	0.02	0.1	0.08	0	-0.11	-0.03
PWY0-1338	polymyxin resistance	0.00563632	-0.01	VIRG	0.167932	0.01	0.01	0.01	0	-0.02	0
PWY-6545	pyrimidine deoxyribonucleotides de novo biosynthesis III	0.00564686	-0.06	VIRG	0.167932	0.05	0.1	0.06	0	-0.1	-0.02
PWY-5840	superpathway of menaquinol-7 biosynthesis	0.00567695	-0.03	VIRG	0.167932	0.03	0.06	0.03	0	-0.06	-0.01
PWY-5862	superpathway of demethylmenaquinol-9 biosynthesis	0.0057991	-0.02	VIRG	0.167932	0.02	0.03	0.02	0	-0.04	-0.01
PWY-5860	superpathway of demethylmenaquinol-6 biosynthesis I	0.00583603	-0.02	VIRG	0.167932	0.02	0.03	0.02	0	-0.04	-0.01
ECASYN-PWY	enterobacterial common antigen biosynthesis	0.00578262	-0.01	VIRG	0.167932	0.01	0.02	0.01	0	-0.02	-0.01
POLYAMINSYN3-PWY	superpathway of polyamine biosynthesis II	0.00583677	-0.02	VIRG	0.167932	0.01	0.03	0.02	0	-0.03	-0.01
PWY-5896	superpathway of menaquinol-10 biosynthesis	0.00603122	-0.03	VIRG	0.167932	0.02	0.05	0.03	0	-0.05	-0.01
PWY-5850	superpathway of menaquinol-6 biosynthesis I	0.00595767	-0.03	VIRG	0.167932	0.02	0.05	0.03	0	-0.05	-0.01
PWY-5845	superpathway of menaquinol-9 biosynthesis	0.00599422	-0.03	VIRG	0.167932	0.02	0.05	0.03	0	-0.05	-0.01
GLYCOLYSIS-E-D	superpathway of glycolysis and Entner-Doudoroff	0.00596412	-0.22	VIRG	0.167932	0.21	0.44	0.18	0	-0.36	-0.09
PWY-7377	cob(II)yrinate a,c-diamide biosynthesis I (early cobalt insertion)	0.00595363	-0.04	VIRG	0.167932	0.01	0.05	0.05	0	-0.06	-0.02
P125-PWY	superpathway of (R,R)-butanediol biosynthesis	0.00600911	-0.02	VIRG	0.167932	0	0.03	0.02	0	-0.03	-0.01
PWY-5415	catechol degradation I (meta-cleavage pathway)	0.00602345	-0.02	VIRG	0.167932	0	0.02	0.02	0	-0.03	-0.01
PWY-5507	adenosylcobalamin biosynthesis I (early cobalt insertion)	0.00613893	-0.02	VIRG	0.167932	0	0.02	0.02	0	-0.03	-0.01
P562-PWY	myo-inositol degradation I	0.00622627	-0.02	VIRG	0.167932	0	0.03	0.02	0	-0.03	-0.01
PWY-5677	succinate fermentation to butanoate	0.00634229	-0.01	VIRG	0.167932	0	0.01	0.01	0	-0.02	0
PWY-4984	urea cycle	0.00646748	-0.03	VIRG	0.167932	0.01	0.05	0.04	0	-0.06	-0.01
PWY-6107	chlorosalicylate degradation	0.00660405	0	VIRG	0.167932	0	0	0	0	0	0
ENTBACSYN-PWY	enterobactin biosynthesis	0.00714846	-0.04	VIRG	0.167932	0.03	0.06	0.04	0	-0.06	-0.01
THREOCAT-PWY	superpathway of L-threonine metabolism	0.00807053	0	VIRG	0.167932	0	0	0	0	0	0
PWY-7323	superpathway of GDP-mannose-derived O-antigen building blocks biosynthesis	0.00825154	-0.03	VIRG	0.167932	0.01	0.04	0.03	0	-0.04	-0.01
PWY-5941	glycogen degradation II (eukaryotic)	0.00834603	-0.01	VIRG	0.167932	0	0.01	0.01	0	-0.02	0
NAD-BIOSYNTHESIS-II	NAD salvage pathway II	0.0085803	-0.02	VIRG	0.167932	0.01	0.03	0.02	0	-0.03	-0.01
PWY-7237	myo-, chiro- and scillo-inositol degradation	0.00962021	-0.05	VIRG	0.167932	0.01	0.06	0.06	0	-0.08	-0.02
PWY-7456	mannan degradation	0.010048	-0.02	VIRG	0.167932	0	0.02	0.02	0	-0.03	-0.01
PWY-7198	pyrimidine deoxyribonucleotides de novo biosynthesis IV	0.0104577	-0.05	VIRG	0.167932	0.04	0.07	0.05	0	-0.08	-0.02
KETOGLUCONMET-PWY	ketogluconate metabolism	0.0104949	0	VIRG	0.167932	0	0.01	0.01	0	-0.01	0
PWY-7210	pyrimidine deoxyribonucleotides biosynthesis from CTP	0.0120799	-0.06	VIRG	0.167932	0.05	0.09	0.06	0.01	-0.1	-0.02
PWY-7376	cob(II)yrinate a,c-diamide biosynthesis II (late cobalt incorporation)	0.0135289	-0.01	VIRG	0.167932	0	0.02	0.02	0.01	-0.02	0
P381-PWY	adenosylcobalamin biosynthesis II (late cobalt incorporation)	0.0140157	-0.01	VIRG	0.167932	0	0.02	0.02	0.01	-0.02	0
PWY-1622	formaldehyde assimilation I (serine pathway)	0.0151409	0	VIRG	0.167932	0	0	0	0.01	-0.01	0
PWY-5181	toluene degradation III (aerobic) (via p-cresol)	0.0157033	0	VIRG	0.167932	0	0.01	0.01	0.01	-0.01	0
PWY-6641	superpathway of sulfolactate degradation	0.0186026	0	VIRG	0.167932	0	0	0	0.01	0	0
CHLOROPHYLL-SYN	chlorophyllide a biosynthesis I (aerobic, light-dependent)	0.0202278	0	VIRG	0.167932	0	0	0	0.01	0	0
PWY490-3	nitrate reduction VI (assimilatory)	0.0216369	-0.03	VIRG	0.167932	0.01	0.04	0.04	0.01	-0.05	-0.01
PWY-7013	(<i>S</i>)-propane-1,2-diol degradation	0.0209696	-0.01	VIRG	0.167932	0.01	0.02	0.02	0.01	-0.02	0
PWY-7431	aromatic biogenic amine degradation (bacteria)	0.0233782	-0.02	VIRG	0.167932	0	0.03	0.03	0.01	-0.04	-0.01
TYRFUMCAT-PWY	L-tyrosine degradation I	0.025476	-0.01	VIRG	0.167932	0	0.02	0.02	0.01	-0.02	0
PWY-5705	allantoin degradation to glyoxylate III	0.0254584	-0.01	VIRG	0.167932	0	0.01	0.01	0.01	-0.01	0
PWY-6185	4-methylcatechol degradation (ortho cleavage)	0.0265896	0	VIRG	0.167932	0	0	0	0.01	0	0
PWY-5676	acetyl-CoA fermentation to butanoate II	0.0298532	-0.06	VIRG	0.167932	0.02	0.08	0.09	0.02	-0.11	-0.01
PWY-5183	superpathway of aerobic toluene degradation	0.0296256	0	VIRG	0.167932	0	0	0.01	0.02	-0.01	0
GLUCARGALACTSUPER-PWY	superpathway of D-glucarate and D-galactarate degradation	0.0296234	-0.01	VIRG	0.167932	0	0.01	0.01	0.02	-0.01	0
GALACTARDEG-PWY	D-galactarate degradation I	0.0297605	-0.01	VIRG	0.167932	0	0.01	0.01	0.02	-0.01	0
PWY-4361	S-methyl-5-thio-&alpha;-D-ribose 1-phosphate degradation	0.0494604	0	VIRG	0.167932	0	0	0	0.03	-0.01	0
P281-PWY	3-phenylpropanoate degradation	0.0104057	-0.01	VIRG	0.167932	0	0.01	0.01	0	-0.01	0
PWY-6071	superpathway of phenylethylamine degradation	0.0202853	0	VIRG	0.167932	0	0	0	0.01	0	0
